# Supplementary material for: APF2: an improved ensemble method for pharmacogenomic variant effect prediction
Source: Pharmacogenomics J. 2024 May 27;24(3):17. doi: 10.1038/s41397-024-00338-x (PMC11129946; doi:10.1038/s41397-024-00338-x)
Supplement: Supplementary file 1 — Supplementary Table 1 [file 41397_2024_338_MOESM1_ESM.xlsx]

## Sheet: Sheet1
gene	chr	start_GRCh37	stop_GRCh37	ref	alt	allele	rsid	protein_exchange	activity_score	function	function_category
SLCO1B1	12	21329738	21329738	A	G	*37	rs2306283	N130D		Normal function	N
DPYD	1	98039377	98039377	C	A	c.1278G>T	rs764666241	M426I	1	Normal function	N
DPYD	1	97981395	97981395	T	C	c.1627A>G (*5)	rs1801159	I543V	1	Normal function	N
CYP2C19	10	96522517	96522517	A	C	*15	rs17882687	I19L		Normal function	N
CYP2B6	19	41515263	41515263	A	G	*4	rs2279343	K262R		Increased function	N
DPYD	1	98039395	98039395	A	T	c.1260T>A	rs200064537	N420K	1	Normal function	N
CYP2B6	19	41522715	41522715	C	T	*5	rs3211371	R487C		Normal function	N
DPYD	1	97915615	97915615	G	C	c.1905C>G	rs3918289	N635K	1	Normal function	N
CYP2C9	10	96731876	96731876	C	A	*29	rs182132442	P279T	0.5	Decreased function	D
DPYD	1	97981479	97981479	C	T	c.1543G>A	rs148994843	V515I	1	Normal function	N
CYP2B6	19	41512841	41512841	G	T	*9	rs3745274	Q172H		Decreased function	D
DPYD	1	98015121	98015121	C	T	c.1519G>A	rs138391898	V507I	1	Normal function	N
CYP2B6	19	41518645	41518645	G	A	*32	rs193922918	A407T		Normal function	N
UGT1A1	2	234669144	234669144	G	A	*6	rs4148323	G71R		Decreased function	D
CYP2C9	10	96741059	96741059	C	A	*55	rs1250577724	L361I	0.5	Decreased function	D
DPYD	1	97981445	97981445	G	C	c.1577C>G	rs190951787	T526S	1	Normal function	N
DPYD	1	97544561	97544561	C	T	c.3049G>A	rs140114515	V1017I	1	Normal function	N
DPYD	1	97544549	97544549	C	G	c.3061G>C	rs148799944	V1021L	1	Normal function	N
CYP2D6	22	42524310	42524310	C	A	*33	rs28371717	A237S	1	Normal function	N
DPYD	1	98039437	98039437	C	T	c.1218G>A	rs61622928	M406I	1	Normal function	N
CYP2B6	19	41497274	41497274	C	T	*2	rs8192709	R22C		Normal function	N
DPYD	1	97544695	97544695	T	C	c.2915A>G	rs145529148	Q972R	1	Normal function	N
DPYD	1	98187206	98187206	T	C	c.343A>G	rs141462178	M115V	1	Normal function	N
CYP2B6	19	41516013	41516013	C	A	*31	rs193922917	L313I		Normal function	N
CYP2C19	10	96609752	96609752	C	T	*13	rs17879685	R410C		Normal function	N
DPYD	1	98039361	98039361	C	T	c.1294G>A	rs142512579	D432N	1	Normal function	N
CYP2C9	10	96698585	96698585	A	G	*37	rs564813580	D49G	0.5	Decreased function	D
CYP2C9	10	96702066	96702066	G	A	*8	rs7900194	R150H	0.5	Decreased function	D
CYP2C9	10	96741058	96741058	C	G	*5	rs28371686	D360E	0.5	Decreased function	D
DPYD	1	97981421	97981421	C	T	c.1601G>A (*4)	rs1801158	S534N	1	Normal function	N
CYP2C9	10	96708974	96708974	A	G	*9	rs2256871	H251R	1	Normal function	N
DPYD	1	97700514	97700514	G	T	c.2336C>A	rs199634007	T779N	1	Normal function	N
SLCO1B1	12	21331549	21331549	T	C	*5	rs4149056	V174A		No function	D
DPYD	1	97544543	97544543	G	T	c.3067C>A	rs114096998	P1023T	1	Normal function	N
DPYD	1	98060705	98060705	T	C	c.868A>G	rs146356975	K290E	0.5	Decreased function	D
CYP2C9	10	96701739	96701739	G	T	*39	rs762239445	G98V	0	No function	D
CYP2C9	10	96741054	96741054	T	C	*4	rs56165452	I359T	0.5	Decreased function	D
CYP2C9	10	96741053	96741053	A	C	*3	rs1057910	I359L	0	No function	D
CYP2C19	10	96535246	96535246	G	A	*9	rs17884712	R144H		Decreased function	D
TPMT	6	18139228	18139228	C	T	*3B	rs1800460	A154T		No function	D
CYP2C9	10	96701715	96701715	T	C	*13	rs72558187	L90P	0	No function	D
DPYD	1	97544633	97544633	G	A	c.2977C>T	rs202144771	L993F	1	Normal function	N
DPYD	1	97658665	97658665	T	C	c.2582A>G	rs60139309	K861R	1	Normal function	N
DPYD	1	98165030	98165030	T	C	c.557A>G	rs115232898	Y186C	0.5	Decreased function	D
DPYD	1	97658765	97658765	C	T	c.2482G>A	rs200687447	E828K	1	Normal function	N
DPYD	1	98058878	98058878	C	T	c.1024G>A	rs183385770	D342N	0	No function	D
CYP2B6	19	41518221	41518221	T	C	*18	rs28399499	I328T		No function	D
DPYD	1	97770920	97770920	C	T	c.2194G>A (*6)	rs1801160	V732I	1	Normal function	N
CYP2D6	22	42522940	42522940	C	T	*27	rs769157652	E410K	1	Normal function	N
DPYD	1	98058845	98058845	G	A	c.1057C>T	rs143154602	R353C	0	No function	D
SLCO1B1	12	21358933	21358933	G	C	*9	rs59502379	G488A		No function	D
DPYD	1	98165091	98165091	T	C	c.496A>G	rs2297595	M166V	1	Normal function	N
CYP2C9	10	96740981	96740981	C	T	*11	rs28371685	R335W	0.5	Decreased function	D
CYP2C9	10	96731936	96731936	A	G	*16	rs72558192	T299A	0.5	Decreased function	D
CYP2B6	19	41510282	41510282	A	G	*8	rs12721655	K139E		No function	D
CYP2C19	10	96612522	96612522	C	T	*16	rs192154563	R442C		Decreased function	D
DPYD	1	98058935	98058935	C	T	c.967G>A	rs201018345	A323T	1	Normal function	N
CYP2C9	10	96748777	96748777	C	T	*12	rs9332239	P489S	0.5	Decreased function	D
NUDT15	13	48619855	48619855	C	T	*3	rs116855232	R139C		No function	D
DPYD	1	97848017	97848017	T	G	c.1906A>C	rs55971861	I636L	1	Normal function	N
ABCG2	4	89052323	89052323	G	T	rs2231142	rs2231142	Q141K		Decreased function	D
DPYD	1	98348924	98348924	G	C	c.46C>G	rs150036960	L16V	1	Normal function	N
CYP2D6	22	42525823	42525823	G	A	*48	rs267608309	A90V	1	Normal function	N
DPYD	1	98205956	98205956	C	T	c.313G>A	rs150385342	A105T	1	Normal function	N
DPYD	1	98187098	98187098	T	C	c.451A>G	rs200562975	N151D	1	Normal function	N
DPYD	1	98060639	98060639	G	A	c.934C>T	rs145112791	L312F	1	Normal function	N
CYP2C9	10	96701991	96701991	G	A	*14	rs72558189	R125H	0.5	Decreased function	D
CYP2B6	19	41512828	41512828	C	T	*20	rs36056539	T168I		Decreased function	D
DPYD	1	98144726	98144726	T	C	c.775A>G	rs45589337	K259E	1	Normal function	N
DPYD	1	98015237	98015237	G	T	c.1403C>A	rs199549923	T468N	1	Normal function	N
CYP2C9	10	96701988	96701988	G	A	*42	rs12414460	R124Q	0	No function	D
CYP2B6	19	41510030	41510030	G	A	*12	rs36060847	G99E		No function	D
DPYD	1	97564188	97564188	T	G	c.2623A>C	rs201035051	K875Q	1	Normal function	N
CYP2D6	22	42523858	42523858	T	G	*7	rs5030867	H324P	0	No function	D
CYP2C9	10	96701987	96701987	C	T	*43	rs767576260	R124W	0	No function	D
CYP2D6	22	42525073	42525073	T	G	*50	rs267608302	E156A	0.5	Decreased function	D
CYP2C9	10	96702062	96702062	G	A	*46	rs754487195	A149T	0.5	Decreased function	D
DPYD	1	97915743	97915743	C	T	c.1777G>A	rs145773863	G593R	0	No function	D
DPYD	1	98348908	98348908	C	T	c.62G>A	rs80081766	R21Q	1	Normal function	N
CYP2C9	10	96702047	96702047	C	T	*2	rs1799853	R144C	0.5	Decreased function	D
CYP2C19	10	96541615	96541615	C	T	*10	rs6413438	P227L		Decreased function	D
DPYD	1	97981407	97981407	C	T	c.1615G>A	rs142619737	G539R	1	Normal function	N
CYP2C9	10	96748741	96748741	G	A	*30	rs781583846	A477T	0.5	Decreased function	D
CYP2C9	10	96731937	96731937	C	G	*52	rs988617574	T299R	0	No function	D
DPYD	1	98165089	98165089	C	T	c.498G>A	rs139834141	M166I	1	Normal function	N
CYP2C9	10	96740958	96740958	T	C	*31	rs57505750	I327T	0.5	Decreased function	D
CYP2C9	10	96702006	96702006	C	T	*44	rs200965026	T130M	0.5	Decreased function	D
CYP2B6	19	41522683	41522683	G	A	*24	rs564083989	G476D		No function	D
DPYD	1	98058794	98058794	T	C	c.1108A>G	rs72549305	I370V	1	Normal function	N
DPYD	1	98039475	98039475	G	A	c.1180C>T	rs140602333	R394W	1	Normal function	N
DPYD	1	97915724	97915724	A	G	c.1796T>C	rs147601618	M599T	1	Normal function	N
TPMT	6	18134115	18134115	G	C	*23	rs74423290	A167G		No function	D
CYP2B6	19	41518244	41518244	C	T	*19	rs34826503	R336C		Decreased function	D
DPYD	1	97564155	97564155	G	A	c.2656C>T	rs147545709	R886C	1	Normal function	N
DPYD	1	98015291	98015291	G	A	c.1349C>T	rs72975710	A450V	1	Normal function	N
UGT1A1	2	234669619	234669619	C	A	*27	rs35350960	P229Q		Decreased function	D
DPYD	1	97839185	97839185	C	A	c.1990G>T	rs138545885	A664S	1	Normal function	N
DPYD	1	97700547	97700547	G	T	c.2303C>A	rs56005131	T768K	1	Normal function	N
CYP2C9	10	96702011	96702011	C	T	*45	rs199523631	R132W	0	No function	D
DPYD	1	97544632	97544632	A	C	c.2978T>G	rs139459586	L993R	1	Normal function	N
DPYD	1	97770835	97770835	G	A	c.2279C>T	rs112766203	T760I	0.5	Decreased function	D
DPYD	1	98058899	98058899	C	A	c.1003G>T (*11)	rs72549306	V335L	1	Normal function	N
CYP2C9	10	96702012	96702012	G	A	*33	rs200183364	R132Q	0	No function	D
DPYD	1	97770928	97770928	G	A	c.2186C>T	rs146529561	A729V	1	Normal function	N
DPYD	1	97564154	97564154	C	T	c.2657G>A (*9B)	rs1801267	R886H	1	Normal function	N
CYP2C19	10	96535173	96535173	T	C	*8	rs41291556	W120R		No function	D
DPYD	1	97547921	97547921	T	C	c.2872A>G	rs141044036	K958E	0	No function	D
CYP2C19	10	96535210	96535210	G	A	*6	rs72552267	R132Q		No function	D
CYP2C9	10	96707695	96707695	A	T	*28	rs2031531005	Q214L	0.5	Decreased function	D
CYP2C19	10	96612495	96612495	C	T	*5	rs56337013	R433W		No function	D
DPYD	1	98039474	98039474	C	A	c.1181G>T	rs143815742	R394L	1	Normal function	N
TPMT	6	18149357	18149357	A	G	*29	rs267607275	M1T		No function	D
SLCO1B1	12	21325710	21325710	G	A	*23	rs373327528	G71R		No function	D
DPYD	1	97771751	97771751	C	T	c.2161G>A	rs145548112	A721T	1	Normal function	N
DPYD	1	98015282	98015282	G	C	c.1358C>G	rs144395748	P453R	1	Normal function	N
TPMT	6	18130918	18130918	T	C	*3C	rs1142345	Y240C		No function	D
DPYD	1	98039341	98039341	A	C	c.1314T>G	rs186169810	F438L	0.5	Decreased function	D
CYP2D6	22	42522749	42522749	G	A	*62	rs730882251	R441C	0	No function	D
TPMT	6	18149358	18149358	T	C	*14	rs9333569	M1V		No function	D
DPYD	1	97544689	97544689	T	A	c.2921A>T	rs72547602	D974V	1	Normal function	N
DPYD	1	97915745	97915745	C	T	c.1775G>A	rs138616379	R592Q	0	No function	D
DPYD	1	97981340	97981340	C	A	c.1682G>T	rs201615754	R561L	1	Normal function	N
DPYD	1	97564172	97564172	C	A	c.2639G>T	rs55674432	G880V	0	No function	D
DPYD	1	98015156	98015156	T	C	c.1484A>G	rs111858276	D495G	0	No function	D
TPMT	6	18143955	18143955	C	G	*2	rs1800462	A80P		No function	D
DPYD	1	98060644	98060644	A	G	c.929T>C	rs150437414	L310S	1	Normal function	N
DPYD	1	98015165	98015165	G	A	c.1475C>T	rs72549304	S492L	0	No function	D
DPYD	1	97544677	97544677	T	C	c.2933A>G	rs72547601	H978R	0	No function	D
DPYD	1	97915746	97915746	G	A	c.1774C>T	rs59086055	R592W	0	No function	D
TPMT	6	18139920	18139920	C	T	*11	rs72552738	C132Y		No function	D
DPYD	1	97839154	97839154	C	T	c.2021G>A	rs137999090	G674D	0	No function	D
DPYD	1	97544627	97544627	C	A	c.2983G>T (*10)	rs1801268	V995F	0	No function	D
CYP2C9	10	96741038	96741038	G	A	*24	rs749060448	E354K	0	No function	D
DPYD	1	98157332	98157332	G	A	c.703C>T (*8)	rs1801266	R235W	0	No function	D
DPYD	1	97981343	97981343	A	C	c.1679T>G (*13)	rs55886062	I560S	0	No function	D
DPYD	1	98164955	98164955	T	C	c.632A>G	rs72549307	Y211C	0	No function	D
DPYD	1	97770919	97770919	A	C	c.2195T>G	rs60511679	V732G	1	Normal function	N
DPYD	1	97547947	97547947	T	A	c.2846A>T	rs67376798	D949V	0.5	Decreased function	D
DPYD	1	98164986	98164986	T	G	c.601A>C	rs72549308	S201R	0	No function	D
CYP2D6	22	42522613	42522613	C	G	*39	rs1135840	S486T	1	Normal function	N
CYP2D6	22	42523943	42523943	G	A	*34	rs16947	R296C	1	Normal function	N
DPYD	1	97915624	97915624	A	G	c.1896T>C	rs17376848	F632F	1	Normal function	N
DPYD	1	98348885	98348885	A	G	c.85T>C (*9A)	rs1801265	C29R	1	Normal function	N
DPYD	1	98015269	98015269	G	A	c.1371C>T	rs57918000	N457N	1	Normal function	N
DPYD	1	98165062	98165062	C	T	c.525G>A	rs6670886	S175S	1	Normal function	N
