# Supplementary material for: APF2: an improved ensemble method for pharmacogenomic variant effect prediction
Source: Pharmacogenomics J. 2024 May 27;24(3):17. doi: 10.1038/s41397-024-00338-x (PMC11129946; doi:10.1038/s41397-024-00338-x)
Supplement: Supplementary file 2 — Supplementary Table 2 [file 41397_2024_338_MOESM2_ESM.xlsx]

## Sheet: Sheet1
Gene	UniprotID	Chr	Start (GRCh37)	End (GRCh37)	Ref	Alt	Allele	rs	MAF	Amino acid change	substrate1	substrate2	% of CLint (vs Wt) on sub1	% of CLint (vs Wt) on sub2	Average in vitro functionality	Binarized in vitro function	PMID
ABCB4	P21439	chr7	87032528	87032528	G	A	ABCB4			A1193T	Paclitaxel	Phosphatidylcholine	71	38	54.5	N	30206299
ABCB4	P21439	chr7	87053223	87053223	C	T	ABCB4	rs147134978	3.611e-05	A737V	Paclitaxel	Phosphatidylcholine	50	38	44	D	30206299
ABCB4	P21439	chr7	87053289	87053289	C	T	ABCB4	rs138773456	0.0005455	T715I	Paclitaxel	/	71	/	71	N	30206299
ABCB4	P21439	chr7	87069651	87069651	T	C	ABCB4			V475A	Paclitaxel	/	86	/	86	N	30206299
ABCB4	P21439	chr7	87074206	87074206	C	T	ABCB4			A364V	Paclitaxel	Phosphatidylcholine	57	52	54.5	N	30206299
ABCB4	P21439	chr7	87074228	87074228	T	C	ABCB4			F357L	Paclitaxel	/	71	/	71	N	30206299
ABCB4	P21439	chr7	87076498	87076498	C	T	ABCB4	rs765478923	1.628e-05	A286V	Paclitaxel	/	100	/	100	N	30206299
ABCC11	Q96J66	chr16	48201432	48201432	A	G	ABCC11	rs16945916	0.1608	H1344R	[1,2,6,7-3H(N)]dehydroepiandrosterone 3-sulfate		93	113	103	N	30206299
ABCC11	Q96J66	chr16	48234327	48234327	G	A	ABCC11	rs16945930	0.04372	V648I	[1,2,6,7-3H(N)]dehydroepiandrosterone 3-sulfate	[6,7-3H] estrone 3-sulfate	105	95	100	N	30206299
ABCC11	Q96J66	chr16	48242379	48242379	C	T	ABCC11	rs17822471	0.05023	T546M	[1,2,6,7-3H(N)]dehydroepiandrosterone 3-sulfate	[6,7-3H] estrone 3-sulfate	40	23	31.5	D	30206299
ABCC11	Q96J66	chr16	48250026	48250026	C	A	ABCC11	rs11863236	0.1009	A317E	[1,2,6,7-3H(N)]dehydroepiandrosterone 3-sulfate	[6,7-3H] estrone 3-sulfate	88	95	91.5	N	30206299
ABCC11	Q96J66	chr16	48258198	48258198	G	A	ABCC11	rs17822931	0.2167	G180R	[1,2,6,7-3H(N)]dehydroepiandrosterone 3-sulfate	[6,7-3H] estrone 3-sulfate	5	10	7.5	D	30206299
ABCC11	Q96J66	chr16	48265777	48265777	G	A	ABCC11	rs16945988	0.09579	R19H	[1,2,6,7-3H(N)]dehydroepiandrosterone 3-sulfate	[6,7-3H] estrone 3-sulfate	88	95	91.5	N	30206299
ABCC2	Q92887	chr10	101559094	101559094	A	G	ABCC2	rs17222674	0.0003754	D333G	Glutathione–methylfluorescein	Glutathione–monochlorobimane	85	68	76.5	N	30206299
ABCC2	Q92887	chr10	101560169	101560169	G	A	ABCC2	rs7080681	0.005017	R353H	Glutathione–methylfluorescein	Glutathione–monochlorobimane	74	58	66	N	30206299
ABCC2	Q92887	chr10	101564023	101564023	C	T	ABCC2	rs17222589	0.0003469	T486I	Glutathione–methylfluorescein	Glutathione–monochlorobimane	90	75	82.5	N	30206299
ABCC2	Q92887	chr10	101572816	101572816	T	C	ABCC2	rs17222632	0.001242	I670T	Glutathione–methylfluorescein	Glutathione–monochlorobimane	103	115	109	N	30206299
ABCC2	Q92887	chr10	101590486	101590486	G	A	ABCC2	rs41318029	0.007692	G921S	Glutathione–methylfluorescein	Glutathione–monochlorobimane	110	62	86	N	30206299
ABCC2	Q92887	chr10	101591737	101591737	T	C	ABCC2	rs45441199	0.004985	I1036T	Glutathione–methylfluorescein	Glutathione–monochlorobimane	115	100	107.5	N	30206299
ABCC2	Q92887	chr10	101595954	101595954	G	A	ABCC2	rs139188247	0.0001912	R1174H	Glutathione–methylfluorescein	Glutathione–monochlorobimane	55	55	55	N	30206299
ABCC2	Q92887	chr10	101595975	101595975	G	T	ABCC2	rs8187692	0.009469	R1181L	Glutathione–methylfluorescein	Glutathione–monochlorobimane	135	56	95.5	N	30206299
ABCC2	Q92887	chr10	101595996	101595996	T	A	ABCC2	rs17222723	0.04541	V1188E	Glutathione–methylfluorescein	Glutathione–monochlorobimane	95	90	92.5	N	30206299
ABCC2	Q92887	chr10	101601841	101601841	T	G	ABCC2	rs757141905	3.607e-05	N1244K	Glutathione–methylfluorescein	Glutathione–monochlorobimane	15	23	19	D	30206299
ABCC2	Q92887	chr10	101604107	101604107	C	T	ABCC2	rs17216317	0.003687	P1291L	Glutathione–methylfluorescein	Glutathione–monochlorobimane	115	52	83.5	N	30206299
ABCC4	O15439	chr13	95859035	95859035	C	A	ABCC4	rs2274407	0.09757	K304N	taurocholic acid	estradiol 17-β-glucuronide	103	115	109	N	34693929
ABCC4	O15439	chr13	95815415	95815415	C	T	ABCC4	rs3765534	0.02186	E757K	taurocholic acid	estradiol 17-β-glucuronide	110	100	105	N	34693929
ABCC4	O15439	chr13	95727686	95727686	C	G	ABCC4	rs148067777	0.0002726	E936Q	taurocholic acid	estradiol 17-β-glucuronide	100	90	95	N	34693929
ABCC4	O15439	chr13	95953517	95953517	G	T	ABCC4	rs11568681	0.01619	L18I	taurocholic acid	estradiol 17-β-glucuronide	75	90	82.5	N	34693929
ABCC4	O15439	chr13	95839128	95839128	C	T	ABCC4	rs200858900	0.0001745	V458M	taurocholic acid	estradiol 17-β-glucuronide	140	125	132.5	N	34693929
ABCC4	O15439	chr13	95863008	95863008	C	A	ABCC4	rs11568658	0.04642	G187W	taurocholic acid	estradiol 17-β-glucuronide	120	80	100	N	34693929
ABCC4	O15439	chr13	95705380	95705380	G	A	ABCC4	rs11568644	0.006675	T1142M	taurocholic acid	estradiol 17-β-glucuronide	137	140	138.5	N	34693929
ABCC4	O15439	chr13	95830299	95830299	C	T	ABCC4	rs142211148	0.0003712	R531Q	taurocholic acid	estradiol 17-β-glucuronide	75	88	81.5	N	34693929
ABCC4	O15439	chr13	95860088	95860088	T	C	ABCC4	rs11568684	0.000266	K293E	taurocholic acid	estradiol 17-β-glucuronide	90	85	87.5	N	34693929
ABCC4	O15439	chr13	95861767	95861767	A	G	ABCC4	rs148740702	5.572e-05	S236P	taurocholic acid	estradiol 17-β-glucuronide	100	95	97.5	N	34693929
CES1	P02795	chr16	55853481	55853481	C	T	CES1	rs202001817	0.0003851	T291M	Enalapril	Clopidogrel	66	50	58	N	30206299
CES1	P02795	chr16	55853545	55853545	G	T	CES1	rs115629050	0.03297	A270S	Enalapril	Clopidogrel	93	116	104.5	N	30206299
CES1	P02795	chr16	55855311	55855311	A	G	CES1	rs200707504	0.0003572	E221G	Enalapril	Clopidogrel	21	22	21.5	D	30206299
CES1	P02795	chr16	55855374	55855374	G	A	CES1	rs2307243	0.0007904	R200H	Enalapril	Clopidogrel	41	78	59.5	N	30206299
CES1	P02795	chr16	55857480	55857480	G	A	CES1	rs4784575	0.0001779	G174D	Enalapril	Clopidogrel	28	78	53	N	30206299
CES1	P02795	chr16	55857487	55857487	C	T	CES1	rs201065375	0.0001057	R172C	Enalapril	Clopidogrel	1	8	4.5	D	30206299
CES1	P02795	chr16	55857492	55857492	A	C	CES1	rs143718310	4.066e-06	Q170P	Enalapril	Clopidogrel	41	44	42.5	D	30206299
CES1	P02795	chr16	55857525	55857525	C	T	CES1	rs202121317	0.007652	A159V	Enalapril	Clopidogrel	48	106	77	N	30206299
CES1	P02795	chr16	55857559	55857559	G	T	CES1	rs146456965	0.0004308	G148C	Enalapril	Clopidogrel	2	8	5	D	30206299
CES1	P02795	chr16	55857573	55857573	G	A	CES1	rs121912777	8.128e-06	G143E	Enalapril	Clopidogrel	1	6	3.5	D	30206299
CES1	P02795	chr16	55862712	55862712	G	A	CES1	rs2307240	0.04815	S76N	Enalapril	Clopidogrel	90	178	134	N	30206299
CYP11B1	P15538	chr8	143957146	143957146	C	A	CYP11B1			A368D	11-deoxycortisol	/	1.17	/	1.17	D	30206299
CYP11B1	P15538	chr8	143960562	143960562	C	T	CYP11B1	rs104894070	4.062e-06	P94L	11-deoxycortisol	/	0.05	/	0.05	D	30206299
CYP17A1	P05093	chr10	104594724	104594724	C	T	CYP17A1	rs141821705	1.222e-05	G162R	progesterone	/	83	/	83	N	30206299
CYP1A2	P05177	chr15	75042142	75042142	C	G	CYP1A2*2	rs56160784	0.0001614	F21L	Phenacetin	7-Ethoxyresorufin	83	94	88.5	N	30206299
CYP1A2	P05177	chr15	75042204	75042204	C	G	CYP1A2*15	rs72547511		P42R	Phenacetin	7-Ethoxyresorufin	0	0	0	D	30206299
CYP1A2	P05177	chr15	75042327	75042327	C	T	CYP1A2*9	rs138652540	0.0001228	T83M	Phenacetin	7-Ethoxyresorufin	55	53	54	N	30206299
CYP1A2	P05177	chr15	75042581	75042581	G	C	CYP1A2*10	rs72547512	8.122e-06	E168Q	Phenacetin	7-Ethoxyresorufin	76	86	81	N	30206299
CYP1A2	P05177	chr15	75042637	75042637	C	A	CYP1A2*11	rs72547513		F186L	Phenacetin	7-Ethoxyresorufin	8	24	16	D	30206299
CYP1A2	P05177	chr15	75042713	75042713	A	T	CYP1A2*12	rs758748797	2.03e-05	S212C	Phenacetin	7-Ethoxyresorufin	53	78	65.5	N	30206299
CYP1A2	P05177	chr15	75043593	75043593	G	A	CYP1A2*13	rs35796837	0.001259	G299S	Phenacetin	7-Ethoxyresorufin	77	70	73.5	N	30206299
CYP1A2	P05177	chr15	75044195	75044195	G	A	CYP1A2*3	rs56276455	0.0001735	D348N	Phenacetin	7-Ethoxyresorufin	65	78	71.5	N	30206299
CYP1A2	P05177	chr15	75044552	75044552	G	A	CYP1A2*16	rs72547515		R377Q	Phenacetin	7-Ethoxyresorufin	0	0	0	D	30206299
CYP1A2	P05177	chr15	75044578	75044578	A	T	CYP1A2*4	rs72547516	3.658e-05	I386F	Phenacetin	7-Ethoxyresorufin	0	14	7	D	30206299
CYP1A2	P05177	chr15	75045542	75045542	C	T	CYP1A2*17	rs149928755	4.061e-05	T395M	Phenacetin	7-Ethoxyresorufin	104	127	115.5	N	30206299
CYP1A2	P05177	chr15	75045575	75045575	G	A	CYP1A2*5	rs55889066	2.525e-05	C406Y	Phenacetin	7-Ethoxyresorufin	112	92	102	N	30206299
CYP1A2	P05177	chr15	75047169	75047169	C	T	CYP1A2*6	rs28399424	0.001238	R431W	Phenacetin	7-Ethoxyresorufin	0	0	0	D	30206299
CYP1A2	P05177	chr15	75047184	75047184	G	A	CYP1A2*20	rs144148965	0.000202	D436N	Phenacetin	7-Ethoxyresorufin	255	170	212.5	N	30206299
CYP1A2	P05177	chr15	75047191	75047191	C	T	CYP1A2*14	rs45486893	0.001775	T438I	Phenacetin	7-Ethoxyresorufin	554	458	506	N	30206299
CYP1A2	P05177	chr15	75047245	75047245	G	A	CYP1A2*8	rs72547517	3.607e-05	R456H	Phenacetin	7-Ethoxyresorufin	0	0	0	D	30206299
CYP1A2	P05177	chr15	75047407	75047407	G	A	CYP1A2*19	rs374094758	8.196e-06	R510Q	Phenacetin	7-Ethoxyresorufin	150	115	132.5	N	30206299
CYP1A2	P05177	chr15	75047349	75047349	C	A	CYP1A2		2e-05	L491M	phenacetin	/	86		86	N	34442334
CYP1A2	P05177	chr15	75044489	75044489	G	A	CYP1A2	rs55918015	2e-05	R356Q	phenacetin	/	55		55	N	34442334
CYP1A2	P05177	chr15	75042315	75042315	G	A	CYP1A2	rs752037611	1.062e-05	R79H	phenacetin	/	56		56	N	34442334
CYP1A2	P05177	chr15	75047262	75047262	G	C	CYP1A2	rs199528490	4e-05	V462L	phenacetin	/	35		35	D	34442334
CYP1A2	P05177	chr15	75042179	75042179	C	T	CYP1A2	rs201934979	8.929e-05	R34W	phenacetin	/	98		98	N	34442334
CYP1A2	P05177	chr15	75044185	75044185	G	C	CYP1A2		3e-05	Q344H	phenacetin	/	81		81	N	34442334
CYP1A2	P05177	chr15	75044475	75044475	T	G	CYP1A2		1e-05	I351M	phenacetin	/	40		40	D	34442334
CYP1A2	P05177	chr15	75047379	75047379	C	T	CYP1A2		2e-05	H501Y	phenacetin	/	25		25	D	34442334
CYP1A2	P05177	chr15	75042528	75042528	C	A	CYP1A2	rs1477440128	4e-05	A150D	phenacetin	/	24		24	D	34442334
CYP1A2	P05177	chr15	75044474	75044474	T	C	CYP1A2		1e-05	I351T	phenacetin	/	38		38	D	34442334
CYP1A2	P05177	chr15	75042209	75042209	G	A	CYP1A2	rs3743482	1.599e-05	E44K	phenacetin	/	54		54	N	34442334
CYP1A2	P05177	chr15	75047299	75047299	T	A	CYP1A2	rs1300577537	3.977e-06	I474N	phenacetin	/	43		43	D	34442334
CYP1A2	P05177	chr15	75042219	75042219	G	A	CYP1A2	rs777457540	3.997e-06	G47D	phenacetin	/	20		20	D	34442334
CYP1A2	P05177	chr15	75042389	75042389	G	T	CYP1A2		1e-05	D104Y	phenacetin	/	31		31	D	34442334
CYP1A2	P05177	chr15	75044124	75044124	C	T	CYP1A2	rs778097570	3.183e-05	T324I	phenacetin	/	1		1	D	34442334
CYP1A2	P05177	chr15	75045560	75045560	T	C	CYP1A2		1e-05	I401T	phenacetin	/	26		26	D	34442334
CYP1B1	Q16678	chr2	38297908	38297908	A	G	CYP1B1			D530G	Estradiol	Retinol	90	0	45	D	30206299
CYP1B1	Q16678	chr2	38298163	38298163	T	G	CYP1B1			F445C	Estradiol	Retinol	55	100	77.5	N	30206299
CYP1B1	Q16678	chr2	38298272	38298272	G	T	CYP1B1		4.066e-06	V409F	Estradiol	Retinol	100	70	85	N	30206299
CYP1B1	Q16678	chr2	38298338	38298338	G	A	CYP1B1*20	rs55989760	0.0002802	E387K	Estradiol	Retinol	0	0	0	D	30206299
CYP1B1	Q16678	chr2	38301547	38301547	G	A	CYP1B1	rs777678299	1.637e-05	G329S	Estradiol	Retinol	0	0	0	D	30206299
CYP1B1	Q16678	chr2	38301660	38301660	A	G	CYP1B1	rs72480439	8.637e-06	D291G	Estradiol	Retinol	40	0	20	D	30206299
CYP1B1	Q16678	chr2	38302101	38302101	A	G	CYP1B1	rs753847648	4.44e-05	Q144R	Estradiol	Retinol	85	0	42.5	D	30206299
CYP1B1	Q16678	chr2	38302290	38302290	T	A	CYP1B1	rs9282671	0.003663	Y81N	Estradiol	Retinol	10	0	5	D	30206299
CYP1B1	Q16678	chr2	38302350	38302350	G	A	CYP1B1*12	rs28936700	0.0003056	G61E	Estradiol	Retinol	0	0	0	D	30206299
CYP21A2	P08686	chr6	32006236	32006236	C	A	CYP21A2			L13M	17-hydroxyprogesterone	Progesterone	99	100	99.5	N	30206299
CYP21A2	P08686	chr6	32006245	32006245	G	A	CYP21A2	rs63749090	3.453e-05	A16T	17-hydroxyprogesterone	Progesterone	100	96	98	N	30206299
CYP21A2	P08686	chr6	32006291	32006291	C	A	CYP21A2			P31Q	Progesterone	18 -OH-progesterone	0.0001	0.0011	0.0006	D	30206299
CYP21A2	P08686	chr6	32006291	32006291	C	T	CYP21A2*8	rs9378251	8.918e-05	P31L	Progesterone	20 -OH-progesterone	2.4	30	16.2	D	30206299
CYP21A2	P08686	chr6	32006393	32006393	G	A	CYP21A2			G65E	Progesterone	20 -OH-progesterone	0.082	0.089	0.0855	D	30206299
CYP21A2	P08686	chr6	32006901	32006901	T	G	CYP21A2			L108R	Progesterone	17 -OH-progesterone	0.00027	0.00072	0.000495	D	30206299
CYP21A2	P08686	chr6	32007163	32007163	G	A	CYP21A2	rs761406994	1.836e-05	A160T	17-hydroxyprogesterone	/	100	/	100	N	30206299
CYP21A2	P08686	chr6	32007200	32007200	T	A	CYP21A2*11	rs6475	0.000462	I172N	Progesterone	19 -OH-progesterone	0.0061	0.023	0.01455	D	30206299
CYP21A2	P08686	chr6	32007203	32007203	T	A	CYP21A2	rs6475	0.0005664	I173N	17-hydroxyprogesterone	Progesterone	0	0	0	D	30206299
CYP21A2	P08686	chr6	32007380	32007380	A	G	CYP21A2	rs372964292	0.0001836	S203G	17-hydroxyprogesterone	Progesterone	85	81	83	N	30206299
CYP21A2	P08686	chr6	32007846	32007846	C	T	CYP21A2	rs61732108	0.01422	P268L	17-hydroxyprogesterone	Progesterone	97	87	92	N	30206299
CYP21A2	P08686	chr6	32007887	32007887	G	T	CYP21A2*15	rs6471	0.004895	V282L	Progesterone	20 -OH-progesterone	2	2.3	2.15	D	30206299
CYP21A2	P08686	chr6	32007917	32007917	G	A	CYP21A2	rs201552310	4.149e-06	G292S	Progesterone	20 -OH-progesterone	0.32	0.51	0.415	D	30206299
CYP21A2	P08686	chr6	32007917	32007917	G	C	CYP21A2	rs201552310	8.298e-06	G292R	17-hydroxyprogesterone	/	0	/	0	D	30206299
CYP21A2	P08686	chr6	32007917	32007917	G	T	CYP21A2			G292C	Progesterone	17 -OH-progesterone	0.00047	0.00047	0.00047	D	30206299
CYP21A2	P08686	chr6	32007930	32007930	C	A	CYP21A2			T296N	Progesterone	20 -OH-progesterone	0.052	3.7	1.876	D	30206299
CYP21A2	P08686	chr6	32007950	32007950	T	C	CYP21A2			W303R	Progesterone	17 -OH-progesterone	9e-05	0.0006	0.000345	D	30206299
CYP21A2	P08686	chr6	32008268	32008268	G	C	CYP21A2			R341P	17-OH-progesterone	Progesterone	0.7	0.7	0.7	D	30206299
CYP21A2	P08686	chr6	32008312	32008312	C	T	CYP21A2*18	rs7769409	1.812e-05	R357W	Progesterone	20 -OH-progesterone	0.0091	0.075	0.04205	D	30206299
CYP21A2	P08686	chr6	32008492	32008492	T	G	CYP21A2		1.516e-05	L389R	17-hydroxyprogesterone	/	1.1	/	1.1	D	30206299
CYP21A2	P08686	chr6	32008648	32008648	C	T	CYP21A2	rs72552757	1.441e-05	R409C	Progesterone	20 -OH-progesterone	0.37	2.5	1.435	D	30206299
CYP21A2	P08686	chr6	32008703	32008703	G	A	CYP21A2	rs151344504	1.267e-05	R427H	17-OH-progesterone	Progesterone	0.5	0.4	0.45	D	30206299
CYP21A2	P08686	chr6	32008763	32008763	T	C	CYP21A2			L446P	17-OH-progesterone	Progesterone	0.5	0	0.25	D	30206299
CYP21A2	P08686	chr6	32008774	32008774	A	C	CYP21A2			T450P	17-hydroxyprogesterone	Progesterone	0	0	0	D	30206299
CYP21A2	P08686	chr6	32008775	32008775	C	T	CYP21A2		6.059e-05	T451M	17-hydroxyprogesterone	Progesterone	78	43	60.5	N	30206299
CYP21A2	P08686	chr6	32008783	32008783	C	T	CYP21A2	rs6445	0.004465	P454S	17-hydroxyprogesterone	Progesterone	73	34	53.5	N	30206299
CYP24A1	Q07973	chr20	52774635	52774635	C	T	CYP24A1	rs6068812	0.0007549	L409S	1,25-dihydroxyvitamin D3	/	0	/	0	D	30206299
CYP24A1	Q07973	chr20	52779282	52779282	G	A	CYP24A1	rs387907324	3.608e-05	E322K	1,25-dihydroxyvitamin D3	/	0	/	0	D	30206299
CYP24A1	Q07973	chr20	52788183	52788183	G	A	CYP24A1	rs387907322	2.845e-05	R159Q	1,25-dihydroxyvitamin D3	/	0	/	0	D	30206299
CYP2A13	Q16696	chr19	41594955	41594955	G	A	CYP2A13*4	rs148044792	4.075e-06	R101Q	Nicotine	Coumarin	0	0	0	D	30206299
CYP2A13	Q16696	chr19	41599670	41599670	G	T	CYP2A13*9			V323L	Nicotine	Coumarin	13	75	44	D	30206299
CYP2A13	Q16696	chr19	41601719	41601719	T	A	CYP2A13*5	rs72547590	3.247e-05	F453Y	Nicotine	Coumarin	14	18	16	D	30206299
CYP2A13	Q16696	chr19	41601841	41601841	C	T	CYP2A13*6	rs138870349	0.0002745	R494C	Nicotine	Coumarin	21	52	36.5	D	30206299
CYP2A6	P11509	chr19	41349732	41349732	G	T	CYP2A6*8	rs28399468	8.168e-06	R485L	Nicotine	Coumarin	12	23	17.5	D	30206299
CYP2A6	P11509	chr19	41349750	41349750	G	T	CYP2A6*5	rs5031017	0.0009984	G479V	Nicotine	Coumarin	0	0	0	D	30206299
CYP2A6	P11509	chr19	41349759	41349759	A	G	CYP2A6*21	rs6413474	0.01235	K476R	Nicotine	Coumarin	87	88	87.5	N	30206299
CYP2A6	P11509	chr19	41349774	41349774	T	C	CYP2A6*7	rs5031016	0.007752	I471T	Nicotine	Coumarin	5	26	15.5	D	30206299
CYP2A6	P11509	chr19	41349801	41349801	T	C	CYP2A6*45			L462P	Nicotine	Coumarin	13	21	17	D	30206299
CYP2A6	P11509	chr19	41351267	41351267	G	A	CYP2A6*17	rs28399454	0.01038	V365M	Nicotine	Coumarin	39	53	46	D	30206299
CYP2A6	P11509	chr19	41351309	41351309	A	G	CYP2A6*38	rs148166815	9.035e-05	Y351H	Nicotine	Coumarin	13	45	29	D	30206299
CYP2A6	P11509	chr19	41351926	41351926	C	T	CYP2A6*43			T303I	Nicotine	Coumarin	3	5	4	D	30206299
CYP2A6	P11509	chr19	41352808	41352808	T	C	CYP2A6*42	rs763469584	4.067e-05	I268T	Nicotine	Coumarin	3	6	4.5	D	30206299
CYP2A6	P11509	chr19	41352817	41352817	G	A	CYP2A6*41	rs140471703	0.0002168	R265Q	Nicotine	Coumarin	5	18	11.5	D	30206299
CYP2A6	P11509	chr19	41352941	41352941	T	C	CYP2A6*11	rs28399447	0.0009917	S224P	Nicotine	Coumarin	18	26	22	D	30206299
CYP2A6	P11509	chr19	41354171	41354171	C	A	CYP2A6*16	rs56256500	0.0001121	R203S	Nicotine	Coumarin	67	81	74	N	30206299
CYP2A6	P11509	chr19	41354171	41354171	C	T	CYP2A6*23	rs56256500	0.001334	R203C	Nicotine	Coumarin	52	85	68.5	N	30206299
CYP2A6	P11509	chr19	41354198	41354198	A	G	CYP2A6*15	rs199916117	0.0005711	K194E	Nicotine	Coumarin	219	236	227.5	N	30206299
CYP2A6	P11509	chr19	41355864	41355864	G	A	CYP2A6*39	rs143690364	3.985e-05	V68M	Nicotine	Coumarin	12	41	26.5	D	30206299
CYP2A6	P11509	chr19	41356246	41356246	G	A	CYP2A6*14	rs28399435	0.02802	S29N	Nicotine	Coumarin	138	149	143.5	N	30206299
CYP2A6	P11509	chr19	41356316	41356316	A	C	CYP2A6*31	rs72549432	0.001394	M6L	Nicotine	Coumarin	105	115	110	N	30206299
CYP2A6	P11509	chr19	41356319	41356319	G	A	CYP2A6*13	rs28399434	3.269e-05	G5R	Nicotine	Coumarin	73	63	68	N	30206299
CYP2B6	P20813	chr19	41497295	41497295	C	A	CYP2B6*17			R29T	Artemeter	/	84	/	84	N	30206299
CYP2B6	P20813	chr19	41510286	41510286	G	A	CYP2B6*14	rs35773040	0.003455	R140Q	Artemeter	/	12	/	12	D	30206299
CYP2B6	P20813	chr19	41512918	41512918	T	C	CYP2B6*27	rs36079186	0.0003824	M198T	Artemeter	/	20.2	/	20.2	D	30206299
CYP2B6	P20813	chr19	41522631	41522631	A	G	CYP2B6*23	rs3211369	3.229e-05	M459V	Artemeter	/	142	/	142	N	30206299
CYP2B6	P20813	chr19	41522710	41522710	A	T	CYP2B6*25			Q485L	Artemeter	/	108	/	108	N	30206299
CYP2B6	P20813	chr19	41522715	41522715	C	A	CYP2B6*33	rs3211371		R487S	Efavirenz	7-ethoxy-4-trifluoromethylcoumarin	165	169	167	N	30201214
CYP2B6	P20813	chr19	41510339	41510339	C	G	CYP2B6	rs183040778		R158G	Efavirenz	7-ethoxy-4-trifluoromethylcoumarin	30	38	34	D	30201214
CYP2B6	P20813	chr19	41515255	41515255	C	A	CYP2B6*3	rs45482602		S259R	Efavirenz	7-ethoxy-4-trifluoromethylcoumarin	75	30	52.5	N	30201214
CYP2B6	P20813	chr19	41518255	41518255	G	C	CYP2B6	rs142806708		E339D	Efavirenz	7-ethoxy-4-trifluoromethylcoumarin	57	30	43.5	D	30201214
CYP2B6	P20813	chr19	41497313	41497313	C	T	CYP2B6	rs755215477		R35C	Efavirenz	7-ethoxy-4-trifluoromethylcoumarin	73	83	78	N	30201214
CYP2B6	P20813	chr19	41518376	41518376	T	C	CYP2B6			Y380S	Efavirenz	7-ethoxy-4-trifluoromethylcoumarin	22	14	18	D	30201214
CYP2C19	P33261	chr10	96522470	96522470	C	A	CYP2C19			P3H	Clopidogrel	S-mephenytoin	118	144	131	N	30206299
CYP2C19	P33261	chr10	96522508	96522508	C	T	CYP2C19	rs147255955	4.064e-06	L16F	Omeprazole	S-mephenytoin	100	96	98	N	30206299
CYP2C19	P33261	chr10	96522512	96522512	T	C	CYP2C19*14	rs55752064		L17P	Clopidogrel	S-mephenytoin	56	65	60.5	N	30206299
CYP2C19	P33261	chr10	96522545	96522545	A	T	CYP2C19			K28I	Omeprazole	S-mephenytoin	65	68	66.5	N	30206299
CYP2C19	P33261	chr10	96534863	96534863	C	T	CYP2C19	rs145328984	0.0003608	R73C	Omeprazole	S-mephenytoin	46	44	45	D	30206299
CYP2C19	P33261	chr10	96534878	96534878	C	T	CYP2C19			H78Y	Omeprazole	S-mephenytoin	60	59	59.5	N	30206299
CYP2C19	P33261	chr10	96534917	96534917	G	C	CYP2C19*23	rs118203756	2.164e-05	G91R	Clopidogrel	S-mephenytoin	66	235	150.5	N	30206299
CYP2C19	P33261	chr10	96534942	96534942	A	G	CYP2C19	rs765198346	4.061e-06	H99R	Omeprazole	S-mephenytoin	83	65	74	N	30206299
CYP2C19	P33261	chr10	96535186	96535186	G	A	CYP2C19	rs200346442	5.05e-05	R124Q	Omeprazole	S-mephenytoin	3	0	1.5	D	30206299
CYP2C19	P33261	chr10	96535188	96535188	C	G	CYP2C19	rs200150287	4.061e-06	R125G	Omeprazole	S-mephenytoin	16	0	8	D	30206299
CYP2C19	P33261	chr10	96535204	96535204	C	T	CYP2C19	rs150152656	0.0001299	T130M	Omeprazole	S-mephenytoin	70	7	38.5	D	30206299
CYP2C19	P33261	chr10	96535222	96535222	T	A	CYP2C19	rs763625282	1.804e-05	M136K	Omeprazole	S-mephenytoin	44	2	23	D	30206299
CYP2C19	P33261	chr10	96535264	96535264	G	A	CYP2C19*11	rs58973490	0.00262	R150H	Clopidogrel	S-mephenytoin	109	78	93.5	N	30206299
CYP2C19	P33261	chr10	96540331	96540331	G	C	CYP2C19*22	rs140278421	0.0001516	R186P	Clopidogrel	S-mephenytoin	0	0	0	D	30206299
CYP2C19	P33261	chr10	96540336	96540336	G	A	CYP2C19	rs370803989	4.331e-05	D188N	Omeprazole	S-mephenytoin	68	69	68.5	N	30206299
CYP2C19	P33261	chr10	96541627	96541627	A	C	CYP2C19			N231T	Omeprazole	S-mephenytoin	100	85	92.5	N	30206299
CYP2C19	P33261	chr10	96541716	96541716	C	T	CYP2C19	rs764137538	5.093e-05	R261W	Omeprazole	S-mephenytoin	4	5	4.5	D	30206299
CYP2C19	P33261	chr10	96541748	96541748	G	A	CYP2C19	rs778258371	1.583e-05	M271I	Omeprazole	S-mephenytoin	75	88	81.5	N	30206299
CYP2C19	P33261	chr10	96580264	96580264	C	A	CYP2C19	rs559628884	9.341e-05	N277K	Omeprazole	S-mephenytoin	81	100	90.5	N	30206299
CYP2C19	P33261	chr10	96580341	96580341	G	A	CYP2C19			S303N	Omeprazole	S-mephenytoin	27	14	20.5	D	30206299
CYP2C19	P33261	chr10	96602612	96602612	T	C	CYP2C19			I327T	Omeprazole	S-mephenytoin	13	10	11.5	D	30206299
CYP2C19	P33261	chr10	96602618	96602618	G	A	CYP2C19*18	rs138142612	3.248e-05	R329H	Clopidogrel	S-mephenytoin	91	105	98	N	30206299
CYP2C19	P33261	chr10	96602636	96602636	G	A	CYP2C19*24	rs118203757	9.744e-05	R335Q	Clopidogrel	S-mephenytoin	0	0	0	D	30206299
CYP2C19	P33261	chr10	96602653	96602653	G	A	CYP2C19	rs770829708	1.219e-05	D341N	Omeprazole	S-mephenytoin	14	22	18	D	30206299
CYP2C19	P33261	chr10	96602711	96602711	A	T	CYP2C19	rs550527959	4.063e-06	D360V	Omeprazole	S-mephenytoin	27	26	26.5	D	30206299
CYP2C19	P33261	chr10	96602773	96602773	A	T	CYP2C19			I381F	Clopidogrel	S-mephenytoin	10	9	9.5	D	30206299
CYP2C19	P33261	chr10	96609710	96609710	C	G	CYP2C19			H396D	Omeprazole	S-mephenytoin	35	17	26	D	30206299
CYP2C19	P33261	chr10	96609732	96609732	A	T	CYP2C19		4.065e-06	N403I	Omeprazole	S-mephenytoin	51	71	61	N	30206299
CYP2C19	P33261	chr10	96609785	96609785	A	C	CYP2C19			K421Q	Omeprazole	S-mephenytoin	70	12	41	D	30206299
CYP2C19	P33261	chr10	96609813	96609813	C	T	CYP2C19			A430V	Omeprazole	S-mephenytoin	100	91	95.5	N	30206299
CYP2C19	P33261	chr10	96612542	96612542	C	G	CYP2C19*25	rs118203759	4.063e-06	F448L	Clopidogrel	S-mephenytoin	27	36	31.5	D	30206299
CYP2C8	P10632	chr10	96805708	96805708	G	T	CYP2C8*11	rs78637571	0.0002743	E274X	Paclitaxel	Amodiaquine	0	0	0	D	30206299
CYP2C8	P10632	chr10	96818171	96818171	A	G	CYP2C8*9	rs769460274	2.035e-05	K247R	Paclitaxel	Amodiaquine	123	52	87.5	N	30206299
CYP2C8	P10632	chr10	96824582	96824582	G	A	CYP2C8			R206K	Paclitaxel	Amodiaquine	18	75	46.5	D	30206299
CYP2C8	P10632	chr10	96824585	96824585	T	C	CYP2C8			F205S	Paclitaxel	Amodiaquine	245	1	123	N	30206299
CYP2C8	P10632	chr10	96827030	96827030	G	A	CYP2C8*3	rs11572080	0.08273	R139K	Paclitaxel	Amodiaquine	68	85	76.5	N	30206299
CYP2C9	P11712	chr10	96698528	96698528	C	T	CYP2C9*21	rs142240658	8.134e-05	P30L	Warfarin	/	0	/	0	D	30206299
CYP2C9	P11712	chr10	96698560	96698560	A	G	CYP2C9*22			N41D	Warfarin	/	0	/	0	D	30206299
CYP2C9	P11712	chr10	96701654	96701654	G	C	CYP2C9*20	rs371055887	1.444e-05	G70R	Warfarin	/	0	/	0	D	30206299
CYP2C9	P11712	chr10	96701672	96701672	G	A	CYP2C9*23			V76M	Warfarin	/	47	/	47	D	30206299
CYP2C9	P11712	chr10	96701990	96701990	C	T	CYP2C9	rs375805362	6.369e-05	R125C	(S)-warfarin	Tolbutamide	2	5	3.5	D	30206299
CYP2C9	P11712	chr10	96702030	96702030	A	T	CYP2C9		3e-05	K138M	(S)-warfarin	Tolbutamide	36	51	43.5	D	30206299
CYP2C9	P11712	chr10	96702066	96702066	G	T	CYP2C9*27	rs7900194	0.0001047	R150L	Warfarin	/	58	/	58	N	30206299
CYP2C9	P11712	chr10	96709037	96709037	A	G	CYP2C9*10	rs9332130		E272G	Warfarin	/	27	/	27	D	30206299
CYP2C9	P11712	chr10	96731943	96731943	C	A	CYP2C9			T301K	Warfarin	Tolbutamide	0	/	0	D	30206299
CYP2C9	P11712	chr10	96740973	96740973	G	A	CYP2C9		2e-05	G332D	(S)-warfarin	Tolbutamide	7	6	6.5	D	30206299
CYP2C9	P11712	chr10	96740982	96740982	G	A	CYP2C9*34	rs367826293	3.253e-05	R335Q	Warfarin	/	20	/	20	D	30206299
CYP2C9	P11712	chr10	96741122	96741122	C	T	CYP2C9*17			P382S	Warfarin	/	32	/	32	D	30206299
CYP2C9	P11712	chr10	96745889	96745889	G	A	CYP2C9		1e-05	G417S	(S)-warfarin	Tolbutamide	37	22	29.5	D	30206299
CYP2C9	P11712	chr10	96748674	96748674	G	C	CYP2C9*19	rs769942899	0.0001155	Q454H	Warfarin	/	46	/	46	D	30206299
CYP2C9	P11712	chr10	96748780	96748780	G	T	CYP2C9*32	rs868182778	7.22e-06	V490F	Warfarin	/	92	/	92	N	30206299
CYP2C9	P11712	chr10	96708997	96708997	A	C	CYP2C9		2e-05	N259H	(S)-warfarin	Tolbutamide	75	52	63.5	N	31484472
CYP2C9	P11712	chr10	96731879	96731879	T	C	CYP2C9	rs1312254054	3.185e-05	S280P	(S)-warfarin	Tolbutamide	19	23	21	D	31484472
CYP2C9	P11712	chr10	96745916	96745916	A	C	CYP2C9		5e-05	M426L	(S)-warfarin	Tolbutamide	100	83	91.5	N	31484472
CYP2C9	P11712	chr10	96731969	96731969	C	G	CYP2C9			L310V	Diclofenac	/	80	/	80	N	31484472
CYP2C9	P11712	chr10	96702065	96702065	C	T	CYP2C9	rs17847037	8.493e-05	R150C	(S)-warfarin	Tolbutamide	71	60	65.5	N	31484472
CYP2C9	P11712	chr10	96701652	96701652	T	C	CYP2C9			F69S	Diclofenac	/	33	/	33	D	31484472
CYP2C9	P11712	chr10	96698476	96698476	T	C	CYP2C9		1e-05	C13R	(S)-warfarin	Tolbutamide	0.6	0.8	0.7	D	31484472
CYP2D6	P10635	chr22	42522751	42522751	G	A	CYP2D6*31	rs267608319	0.0002561	R440H	N-desmethyltamoxifen	/	0	/	0	D	30206299
CYP2D6	P10635	chr22	42522958	42522958	A	C	CYP2D6*55			K404Q	Bufuralol	/	29	/	29	D	30206299
CYP2D6	P10635	chr22	42523517	42523517	T	C	CYP2D6*26	rs267608293		I369T	N-desmethyltamoxifen	/	37	/	37	D	30206299
CYP2D6	P10635	chr22	42523621	42523621	A	C	CYP2D6*51	rs72549348		E334A	N-desmethyltamoxifen	Bufuralol	0	0	0	D	30206299
CYP2D6	P10635	chr22	42523940	42523940	A	C	CYP2D6*24	rs949717872		I297L	N-desmethyltamoxifen	/	116	/	116	N	30206299
CYP2D6	P10635	chr22	42525035	42525035	G	A	CYP2D6*14B	rs5030865	0.0008836	G169R	N-desmethyltamoxifen	Bufuralol	0	17	8.5	D	30206299
CYP2D6	P10635	chr22	42525077	42525077	G	A	CYP2D6*45	rs28371710	0.004391	E155K	N-desmethyltamoxifen	/	30	/	30	D	30206299
CYP2D6	P10635	chr22	42525838	42525838	C	T	CYP2D6*23	rs267608310	3.911e-05	A85V	N-desmethyltamoxifen	/	96	/	96	N	30206299
CYP2D6	P10635	chr22	42526694	42526694	C	T	CYP2D6*37	rs1065852	0.2051	P34S	N-desmethyltamoxifen	/	0	/	0	D	30206299
CYP2D6	P10635	chr22	42526712	42526712	C	T	CYP2D6*22	rs138100349	0.002334	R28C	N-desmethyltamoxifen	/	100	/	100	N	30206299
CYP2D6	P10635	chr22	42526717	42526717	G	A	CYP2D6*43	rs28371696	0.002586	R26H	N-desmethyltamoxifen	/	49	/	49	D	30206299
CYP2D6	P10635	chr22	42526763	42526763	G	A	CYP2D6*35	rs769258	0.03958	V11M	N-desmethyltamoxifen	/	0	/	0	D	30206299
CYP2J2	P51589	chr1	60373527	60373527	G	A	CYP2J2*8	rs150461093	0.0001588	G312R	Ebastine	Astemizole	0	0	0	D	30206299
CYP3A4	P08684	chr7	99358459	99358459	C	T	CYP3A4*19	rs4986913	0.0001341	P467S	Testosterone	Chlorpyrifos	86	60	73	N	30206299
CYP3A4	P08684	chr7	99358524	99358524	T	C	CYP3A4*3	rs4986910	0.005492	M445T	Testosterone	Chlorpyrifos	86	87	86.5	N	30206299
CYP3A4	P08684	chr7	99361626	99361626	T	C	CYP3A4*18	rs28371759	0.001536	L293P	Testosterone	Chlorpyrifos	100	100	100	N	30206299
CYP3A4	P08684	chr7	99366081	99366081	T	C	CYP3A4*17	rs4987161		F189S	Testosterone	Chlorpyrifos	29	0	14.5	D	30206299
CYP3A4	P08684	chr7	99367427	99367427	C	T	CYP3A4*15	rs4986907		R162Q	Midazolam	Testosterone	58	63	60.5	N	31441067, 33384383
CYP3A4	P08684	chr7	99361606	99361606	T	C	CYP3A4			I300V	Midazolam	Testosterone	53	43	48	D	31441067, 33384383
CYP3A4	P08684	chr7	99367404	99367404	C	T	CYP3A4*9	rs72552798		V170I	Midazolam	Testosterone	78	75	76.5	N	31441067, 33384383
CYP3A4	P08684	chr7	99359812	99359812	T	C	CYP3A4			I369V	Midazolam	Testosterone	16	61	38.5	D	31441067, 33384383
CYP3A4	P08684	chr7	99367825	99367825	T	C	CYP3A4*4	rs55951658		I118V	Midazolam	Testosterone	48	70	59	N	31441067, 33384383
CYP3A4	P08684	chr7	99364784	99364784	C	G	CYP3A4			M256I	Midazolam	Testosterone	24	41	32.5	D	31441067, 33384383
CYP3A4	P08684	chr7	99367392	99367392	C	G	CYP3A4*10	rs4986908		D174H	Midazolam	Testosterone	38	30	34	D	31441067, 33384383
CYP3A4	P08684	chr7	99358579	99358579	T	C	CYP3A4*34	rs774109750		I427V	Midazolam	Testosterone	91	67	79	N	31441067, 33384383
CYP3A4	P08684	chr7	99381641	99381641	G	C	CYP3A4*28	rs570051168		L22V	Midazolam	Testosterone	65	42	53.5	N	31441067, 33384383
CYP3A4	P08684	chr7	99359809	99359809	C	A	CYP3A4*33	rs756833413		A370S	Midazolam	Testosterone	47	15	31	D	31441067, 33384383
CYP3A4	P08684	chr7	99367428	99367428	G	A	CYP3A4*23	rs57409622		R162W	Midazolam	Testosterone	47	28	37.5	D	31441067, 33384383
CYP3A4	P08684	chr7	99359721	99359721	T	G	CYP3A4			Y399S	Midazolam	Testosterone	/	6	6	D	31441067, 33384383
CYP3A4	P08684	chr7	99367765	99367765	T	C	CYP3A4			T138A	Midazolam	Testosterone	7	3	5	D	31441067, 33384383
CYP3A4	P08684	chr7	99366093	99366093	G	C	CYP3A4*16	rs12721627		T185S	Midazolam	Testosterone	18	32	25	D	31441067, 33384383
CYP3A4	P08684	chr7	99361537	99361537	T	C	CYP3A4			T323A	Midazolam	Testosterone	39	53	46	D	31441067, 33384383
CYP3A4	P08684	chr7	99359800	99359800	G	A	CYP3A4*12	rs12721629		L373F	Midazolam	Testosterone	/	3	3	D	31441067, 33384383
CYP3A4	P08684	chr7	99365983	99365983	A	G	CYP3A4*2	rs55785340		S222P	Midazolam	Testosterone	27	31	29	D	31441067, 33384383
CYP3A4	P08684	chr7	99367840	99367840	A	T	CYP3A4*29	rs1449865051		F113I	Midazolam	Testosterone	33	28	30.5	D	31441067, 33384383
CYP3A4	P08684	chr7	99361532	99361532	G	T	CYP3A4*31	rs1303250043		H324Q	Midazolam	Testosterone	90	79	84.5	N	31441067, 33384383
CYP3A4	P08684	chr7	99358516	99358516	C	A	CYP3A4			A448S	Midazolam	Testosterone	42	31	36.5	D	31441067, 33384383
CYP3A4	P08684	chr7	99381661	99381661	A	G	CYP3A4*14	rs12721634		L15P	Midazolam	Testosterone	67	49	58	N	31441067, 33384383
CYP3A4	P08684	chr7	99375702	99375702	C	T	CYP3A4*7	rs56324128		G56D	Midazolam	Testosterone	20	4	12	D	31441067, 33384383
CYP3A4	P08684	chr7	99359860	99359860	T	A	CYP3A4			M353L	Midazolam	Testosterone	74	46	60	N	31441067, 33384383
CYP3A4	P08684	chr7	99361500	99361500	A	G	CYP3A4*32	rs368296206		I335T	Midazolam	Testosterone	38	55	46.5	D	31441067, 33384383
CYP3A4	P08684	chr7	99365994	99365994	G	C	CYP3A4*5	rs55901263		P218R	Midazolam	Testosterone	7	6	6.5	D	31441067, 33384383
CYP4A11	Q02928	chr1	47395822	47395822	C	T	CYP4A11	rs149532035	9.768e-05	L509F	Arachidonic acid	/	40	/	40	D	30206299
CYP4A11	Q02928	chr1	47395833	47395833	G	A	CYP4A11	rs144175060	0.003308	R505H	Arachidonic acid	/	48	/	48	D	30206299
CYP4A11	Q02928	chr1	47398496	47398496	T	C	CYP4A11	rs1126742	0.1747	F434S	Arachidonic acid	/	39	/	39	D	30206299
CYP4A11	Q02928	chr1	47398659	47398659	C	T	CYP4A11	rs150667037	2.886e-05	P428L	Arachidonic acid	/	0	/	0	D	30206299
CYP4A11	Q02928	chr1	47399879	47399879	A	G	CYP4A11	rs3899049	1.22e-05	S353G	Arachidonic acid	/	80	/	80	N	30206299
CYP4A11	Q02928	chr1	47400195	47400195	A	C	CYP4A11	rs41300339	8.134e-06	K276T	Arachidonic acid	/	39	/	39	D	30206299
CYP4A11	Q02928	chr1	47402458	47402458	G	A	CYP4A11	rs62621075	0.001063	G130S	Arachidonic acid	/	0	/	0	D	30206299
CYP4A11	Q02928	chr1	47402980	47402980	T	C	CYP4A11			W126R	Arachidonic acid	/	0	/	0	D	30206299
CYP4F2	P78329	chr19	15989589	15989589	G	T	CYP4F2	rs3093200	0.05611	L519M	arachidonic acid	/	70		70	N	37775333
CYP4F2	P78329	chr19	16006411	16006411	G	T	CYP4F2	rs1292029455	4.296e-06	T83N	arachidonic acid	/	52		52	N	37775333
CYP4F2	P78329	chr19	16003367	16003367	G	C	CYP4F2	rs373859283	0.0001485	F123L	arachidonic acid	/	77		77	N	37775333
CYP4F2	P78329	chr19	16003218	16003218	G	T	CYP4F2	rs748349858	1.591e-05	D142G	arachidonic acid	/	76		76	N	37775333
CYP4F2	P78329	chr19	16000343	16000343	C	T	CYP4F2	rs751528640	1.988e-05	V270I	arachidonic acid	/	67		67	N	37775333
CYP4F2	P78329	chr19	16003384	16003384	C	A	CYP4F2	rs745931464	1.591e-05	A118S	arachidonic acid	/	110		110	N	37775333
CYP4F2	P78329	chr19	16006346	16006346	C	T	CYP4F2	rs372270252	3.226e-05	D105N	arachidonic acid	/	48		48	D	37775333
CYP4F2	P78329	chr19	16008342	16008342	G	A	CYP4F2	rs771576634	1.99e-05	A27V	arachidonic acid	/	72		72	N	37775333
CYP4F2	P78329	chr19	16006406	16006406	G	A	CYP4F2	rs1311310558	1e-05	P85S	arachidonic acid	/	71		71	N	37775333
CYP4F2	P78329	chr19	16008283	16008283	G	A	CYP4F2	rs115517770	0.0002052	R47C	arachidonic acid	/	111		111	N	37775333
CYP4F2	P78329	chr19	16008286	16008286	C	T	CYP4F2	rs559132777	1.592e-05	R46C	arachidonic acid	/	92		92	N	37775333
CYP4F2	P78329	chr19	15989676	15989676	G	A	CYP4F2		1e-05	R490C	arachidonic acid	/	110		110	N	37775333
CYP4F2	P78329	chr19	16006337	16006337	G	A	CYP4F2	rs114396708	7.941e-05	R108W	arachidonic acid	/	26		26	D	37775333
CYP4F2	P78329	chr19	15990424	15990424	G	A	CYP4F2	rs550261161	3.58e-05	P435L	arachidonic acid	/	47		47	D	37775333
CYP4F2	P78329	chr19	16001195	16001195	A	G	CYP4F2		1e-05	F192L	arachidonic acid	/	77		77	N	37775333
CYP4F2	P78329	chr19	15997109	15997109	C	T	CYP4F2	rs754533672	5.305e-05	G310R	arachidonic acid	/	37		37	D	37775333
CYP4F2	P78329	chr19	15990232	15990232	C	A	CYP4F2		4e-05	D441Y	arachidonic acid	/	49		49	D	37775333
CYP4F2	P78329	chr19	15997093	15997093	T	A	CYP4F2		4e-05	D315V	arachidonic acid	/	93		93	N	37775333
CYP4F2	P78329	chr19	15990177	15990177	A	G	CYP4F2	rs753169154	6.364e-05	I459T	arachidonic acid	/	9		9	D	37775333
DPYS	Q14117	chr8	105393518	105393518	C	T	DPYS	rs142574766	0.0001335	R490C	Dihydrouracil	Dihydrofluorouracil	0	0	0	D	30206299
DPYS	Q14117	chr8	105405152	105405152	G	A	DPYS	rs267606773	8.135e-06	G435R	Dihydrouracil	Dihydrofluorouracil	0	0	0	D	30206299
DPYS	Q14117	chr8	105436475	105436475	G	T	DPYS	rs267606774		R412M	Dihydrouracil	Dihydrofluorouracil	33	36	34.5	D	30206299
DPYS	Q14117	chr8	105440210	105440210	G	A	DPYS	rs138282507	5.772e-05	V364M	Dihydrouracil	Dihydrofluorouracil	5	8	6.5	D	30206299
DPYS	Q14117	chr8	105440222	105440222	T	C	DPYS	rs121964924	5.28e-05	W360R	Dihydrouracil	Dihydrofluorouracil	0	0	0	D	30206299
DPYS	Q14117	chr8	105440273	105440273	A	G	DPYS	rs201457190	0.0002345	T343A	Dihydrouracil	Dihydrofluorouracil	21	43	32	D	30206299
DPYS	Q14117	chr8	105440290	105440290	T	C	DPYS	rs530911437	0.0003006	L337P	Dihydrouracil	Dihydrofluorouracil	0	0	0	D	30206299
DPYS	Q14117	chr8	105440299	105440299	A	G	DPYS	rs121964923	5.412e-05	Q334R	Dihydrouracil	Dihydrofluorouracil	7	20	13.5	D	30206299
DPYS	Q14117	chr8	105441818	105441818	G	A	DPYS	rs200913682	5.282e-05	R302Q	Dihydrouracil	Dihydrofluorouracil	0	0	0	D	30206299
DPYS	Q14117	chr8	105478940	105478940	T	C	DPYS	rs370718225	9.613e-05	M70T	Dihydrouracil	Dihydrofluorouracil	0	0	0	D	30206299
DPYS	Q14117	chr8	105479132	105479132	G	A	DPYS	rs199618701	0.0005304	R6Q	Dihydrouracil	Dihydrofluorouracil	138	120	129	N	30206299
FMO3	P31513	chr1	171072975	171072975	A	G	FMO3	rs72549322	2.032e-05	N61S	Trimethylamine	Benzydamine	4	1	2.5	D	30206299
FMO3	P31513	chr1	171072991	171072991	G	T	FMO3	rs72549323	1.083e-05	M66I	Trimethylamine	Benzydamine	0	0	0	D	30206299
FMO3	P31513	chr1	171076952	171076952	C	T	FMO3	rs72549326	0.001037	P153L	Trimethylamine	Benzydamine	9	8	8.5	D	30206299
FMO3	P31513	chr1	171076966	171076966	G	A	FMO3	rs2266782	0.3805	E158K	Trimethylamine	Benzydamine	135	145	140	N	30206299
FMO3	P31513	chr1	171080080	171080080	G	A	FMO3	rs1736557	0.07876	V257M	Trimethylamine	Benzydamine	165	36	100.5	N	30206299
FMO3	P31513	chr1	171083242	171083242	A	G	FMO3	rs2266780	0.1522	E308G	Trimethylamine	Benzydamine	84	140	112	N	30206299
FMO3	P31513	chr1	171086457	171086457	C	T	FMO3	rs72549334	0.0001156	R492W	Trimethylamine	Benzydamine	0	0	0	D	30206299
GSTP1	P09211	chr11	67352689	67352689	A	G	GSTP1	rs1695	0.3405	I105V	Anti-chrysene-1,2-diol 3,4- epoxide	Anti-benzo[a]pyrene-7,8-diol 9,10-epoxide	275	267	271	N	30206299
HNMT	P50135	chr2	138759649	138759649	C	T	HNMT	rs11558538	0.09924	T105I	Histamine	S-adenosyl-L-methionine	138	117	127.5	N	30206299
NAT1	P18440	chr8	18079746	18079746	C	T	NAT1*17	rs56379106	0.00338	R64W	p-aminobenzoic acid	/	0	/	0	D	30206299
NAT1	P18440	chr8	18080116	18080116	G	A	NAT1*14B	rs4986782	0.01488	R187Q	p-aminobenzoic acid	/	5	/	5	D	30206299
NAT1	P18440	chr8	18080169	18080169	A	G	NAT1*21	rs72554609	5.424e-05	M205V	p-aminobenzoic acid	/	100	/	100	N	30206299
NAT1	P18440	chr8	18080308	18080308	A	T	NAT1*22	rs56172717	0.00252	D251V	p-aminobenzoic acid	/	0	/	0	D	30206299
NAT1	P18440	chr8	18080337	18080337	G	A	NAT1*24	rs72554610	2.517e-05	E261K	p-aminobenzoic acid	/	100	/	100	N	30206299
NAT1	P18440	chr8	18080343	18080343	A	G	NAT1*25	rs72554611		I263V	p-aminobenzoic acid	/	100	/	100	N	30206299
NAT2	P11245	chr8	18257703	18257703	C	T	NAT2*19	rs1805158	0.0002497	R64W	Sulfamethazine	2-aminofluorene	0	0	0	D	30206299
NAT2	P11245	chr8	18257704	18257704	G	A	NAT2	rs1801279	0.008043	R64Q	N-OH-4-aminobiphenyl	N-OH-2-amino-1-methyl-6-phenylimidazo [4,5-b] pyridine	42	23	32.5	D	30206299
NAT2	P11245	chr8	18257854	18257854	T	C	NAT2	rs1801280	0.3822	I114T	N-OH-4-aminobiphenyl	N-OH-2-amino-1-methyl-6-phenylimidazo [4,5-b] pyridine	21	23	22	D	30206299
NAT2	P11245	chr8	18257877	18257877	G	A	NAT2	rs4986996	0.0001053	D122N	N-OH-4-aminobiphenyl	N-OH-2-amino-1-methyl-6-phenylimidazo [4,5-b] pyridine	0	0	0	D	30206299
NAT2	P11245	chr8	18257924	18257924	A	T	NAT2	rs4986997	4.107e-06	L137F	N-OH-4-aminobiphenyl	N-OH-2-amino-1-methyl-6-phenylimidazo [4,5-b] pyridine	2	4	3	D	30206299
NAT2	P11245	chr8	18257947	18257947	A	C	NAT2*17	rs72554616	8.956e-05	Q145P	Sulfamethazine	2-aminofluorene	0	0	0	D	30206299
NAT2	P11245	chr8	18258012	18258012	G	A	NAT2	rs72554617	0.0001446	E167K	N-OH-4-aminobiphenyl	N-OH-2-amino-1-methyl-6-phenylimidazo [4,5-b] pyridine	67	69	68	N	30206299
NAT2	P11245	chr8	18258103	18258103	G	A	NAT2	rs1799930	0.2727	R197Q	N-OH-4-aminobiphenyl	N-OH-2-amino-1-methyl-6-phenylimidazo [4,5-b] pyridine	15	12	13.5	D	30206299
NAT2	P11245	chr8	18258358	18258358	A	C	NAT2*18	rs56054745	1.291e-05	K282T	Sulfamethazine	2-aminofluorene	88	55	71.5	N	30206299
NAT2	P11245	chr8	18258370	18258370	G	A	NAT2	rs1799931	0.05534	G286E	N-OH-4-aminobiphenyl	N-OH-2-amino-1-methyl-6-phenylimidazo [4,5-b] pyridine	19	108	63.5	N	30206299
NR1I2	O75469	chr3	119526155	119526155	A	G	NR1I2			T20A	Rifampicin	/	89	/	89	N	30206299
NR1I2	O75469	chr3	119528978	119528978	A	G	NR1I2			T90A	Rifampicin	/	75	/	75	N	30206299
NR1I2	O75469	chr3	119530457	119530457	A	G	NR1I2			T135A	Rifampicin	/	75	/	75	N	30206299
NR1I2	O75469	chr3	119531635	119531635	T	G	NR1I2			S208A	Rifampicin	/	100	/	100	N	30206299
NR1I2	O75469	chr3	119533851	119533851	T	G	NR1I2			S274A	Rifampicin	/	70	/	70	N	30206299
NR1I2	O75469	chr3	119533899	119533899	A	G	NR1I2			T290A	Rifampicin	/	35	/	35	D	30206299
NR1I2	O75469	chr3	119533944	119533944	T	G	NR1I2			S305A	Rifampicin	/	83	/	83	N	30206299
NR1I2	O75469	chr3	119535976	119535976	A	G	NR1I2			T408A	Rifampicin	/	23	/	23	D	30206299
NR1I3	Q14994	chr1	161199666	161199666	A	G	NR1I3			N323S	6-(4-chlorophenyl)imidazo[2,1-b][1,3]thiazole-5-carbaldehyde O-(3,4-dichlorobenzyl)oxime	/	100	/	100	N	30206299
NR1I3	Q14994	chr1	161200981	161200981	A	G	NR1I3			H246R	6-(4-chlorophenyl)imidazo[2,1-b][1,3]thiazole-5-carbaldehyde O-(3,4-dichlorobenzyl)oxime	/	20	/	20	D	30206299
PNMT	P11086	chr17	37824754	37824754	A	G	PNMT	rs11569781	0.0007407	N9S	Octopamine	S-adenosyl-L-methionine	82	116	99	N	30206299
PNMT	P11086	chr17	37826013	37826013	C	T	PNMT	rs34530498	0.0008269	R112C	Octopamine	S-adenosyl-L-methionine	58	247	152.5	N	30206299
PNMT	P11086	chr17	37826316	37826316	G	A	PNMT	rs34341496	0.003699	A175T	Octopamine	S-adenosyl-L-methionine	53	173	113	N	30206299
SLC10A2	Q12908	chr13	103705044	103705044	G	T	SLC10A2	rs188096	0.1416	A171S	Taurocholate	/	95	/	95	N	30206299
SLC10A2	Q12908	chr13	103710635	103710635	G	A	SLC10A2	rs60380298	0.01815	V159I	Taurocholate	/	50	/	50	N	30206299
SLC10A2	Q12908	chr13	103710679	103710679	G	A	SLC10A2	rs143238545	0.0001697	C144Y	Taurocholate	/	23	/	23	D	30206299
SLC10A2	Q12908	chr13	103718308	103718308	G	A	SLC10A2	rs55971546	0.02735	V98I	Taurocholate	/	55	/	55	N	30206299
SLC22A12	Q96S37	chr11	64359252	64359252	T	C	SLC22A12	rs141570522	0.0001487	I75T	[14C]-Urate	/	28	/	28	D	30206299
SLC22A12	Q96S37	chr11	64366364	64366364	C	A	SLC22A12			R347S	[14C]-Urate	/	47	/	47	D	30206299
SLC22A12	Q96S37	chr11	64367853	64367853	C	T	SLC22A12	rs145200251	0.0001298	R434C	[14C]-Urate	/	6	/	6	D	30206299
SLC22A12	Q96S37	chr11	64367854	64367854	G	A	SLC22A12	rs147647315	0.001908	R434H	[14C]-Urate	/	50	/	50	N	30206299
SLC22A2	O15244	chr6	160670282	160670282	G	T	SLC22A2	rs316019	0.102	A270S	[3H]MMP+	[14C]-tetraethylammonium bromide	72	63	67.5	N	30206299
SLC22A2	O15244	chr6	160671651	160671651	C	T	SLC22A2	rs145450955	0.0003211	T201M	[3H]MMP+	[14C]-tetraethylammonium bromide	68	50	59	N	30206299
SLC22A2	O15244	chr6	160671657	160671657	C	T	SLC22A2	rs201919874	4.061e-05	T199I	[3H]MMP+	[14C]-tetraethylammonium bromide	64	58	61	N	30206299
SLC28A3	Q9HAS3	chr9	86894914	86894914	T	C	SLC28A3			C602R	uridine	/	25	/	25	D	30206299
SLC2A9	Q9NRM0	chr4	10022981	10022981	C	T	SLC2A9	rs2276961	0.5072	G25R	Urate	/	70	/	70	N	30206299
SLC2A9	Q9NRM0	chr4	10027542	10027542	C	T	SLC2A9	rs6820230	0.2454	A17T	Urate	/	60	/	60	N	30206299
SLC2A9	Q9NRM0	chr4	9909923	9909923	G	A	SLC2A9	rs2280205	0.437	P350L	Urate	/	110	/	110	N	30206299
SLC2A9	Q9NRM0	chr4	9922130	9922130	C	T	SLC2A9	rs3733591	0.2392	R294H	Urate	/	100	/	100	N	30206299
SLC2A9	Q9NRM0	chr4	9922167	9922167	C	T	SLC2A9	rs16890979	0.2456	V282I	Urate	/	85	/	85	N	30206299
SLC2A9	Q9NRM0	chr4	9922170	9922170	C	G	SLC2A9	rs73225891	0.02067	D281H	Urate	/	110	/	110	N	30206299
SLC2A9	Q9NRM0	chr4	9922187	9922187	G	A	SLC2A9	rs112404957	0.009482	T275M	Urate	/	105	/	105	N	30206299
SLC2A9	Q9NRM0	chr4	9987323	9987323	C	T	SLC2A9	rs144196049	3.613e-05	V169M	Urate	/	110	/	110	N	30206299
SLC47A1	Q96FL8	chr17	19463591	19463591	G	A	SLC47A1	rs35790011	0.005855	V338I	[14C]-tetraethylammonium	[14C]-Metformin	33	40	36.5	D	30206299
SLC47A1	Q96FL8	chr17	19480643	19480643	G	T	SLC47A1	rs35395280	0.00311	C497F	[14C]-tetraethylammonium	[14C]-Metformin	100	98	99	N	30206299
SLC47A2	Q86VL8	chr17	19611113	19611113	G	A	SLC47A2	rs143558800	0.0002487	V261I	[14C]-tetraethylammonium	[14C]-Metformin	78	100	89	N	30206299
SLC47A2	Q86VL8	chr17	19616017	19616017	C	T	SLC47A2	rs146901447	0.001734	P162L	[14C]-tetraethylammonium	[14C]-Metformin	19	33	26	D	30206299
SLCO1B1	Q0VGM0	chr12	21329739	21329739	A	G	SLCO1B1*1B	rs2306283	0.4786	N130D	Pravastatin	Atorvastatin	85	87	86	N	30206299
SLCO1B1	Q0VGM0	chr12	21327601	21327601	T	C	SLCO1B1	rs200227560	0.000641	I106T	2′,7′-dichlorofluorescein	/	111		111	N	36779498
SLCO1B1	Q0VGM0	chr12	21392052	21392052	A	C	SLCO1B1	rs762293939	1.995e-05	N669H	2′,7′-dichlorofluorescein	/	40		40	D	36779498
SLCO1B1	Q0VGM0	chr12	21331866	21331866	T	A	SLCO1B1	rs752897663	8.869e-05	N213K	2′,7′-dichlorofluorescein	/	32		32	D	36779498
SLCO1B1	Q0VGM0	chr12	21349972	21349972	A	G	SLCO1B1	rs762084290	3.981e-06	I274V	2′,7′-dichlorofluorescein	/	51		51	N	36779498
SLCO1B1	Q0VGM0	chr12	21331860	21331860	A	G	SLCO1B1	rs201722521	0.003198	I211M	2′,7′-dichlorofluorescein	/	65		65	N	36779498
TPMT	P51580	chr6	18130925	18130925	A	G	TPMT*20	rs150900439	2.844e-05	K238E	6-thioguanine	/	26	/	26	D	30206299
TPMT	P51580	chr6	18130993	18130993	G	A	TPMT*8	rs56161402	0.00232	R215H	6-thioguanine	/	113	/	113	N	30206299
TPMT	P51580	chr6	18139200	18139200	G	A	TPMT*16	rs144041067	0.0006609	R163H	6-thioguanine	/	16	/	16	D	30206299
TPMT	P51580	chr6	18139941	18139941	C	T	TPMT*12	rs200220210	0.000152	S125L	6-thioguanine	/	53	/	53	N	30206299
TPMT	P51580	chr6	18143828	18143828	A	C	TPMT*19			K122T	6-thioguanine	/	59	/	59	N	30206299
TPMT	P51580	chr6	18143837	18143837	A	C	TPMT*9	rs151149760	0.0003358	K119T	6-thioguanine	/	73	/	73	N	30206299
TPMT	P51580	chr6	18148076	18148076	G	A	TPMT*18	rs777686348	1.219e-05	G71R	6-thioguanine	/	0	/	0	D	30206299
TPMT	P51580	chr6	18148141	18148141	T	C	TPMT*5	rs72552740		L49S	6-thioguanine	/	0	/	0	D	30206299
TPMT	P51580	chr6	18149253	18149253	G	A	TPMT*24	rs750424422	3.249e-05	G36S	6-thioguanine	/	9	/	9	D	30206299
UGT1A10	Q9HAW8	chr2	234545345	234545345	G	A	UGT1A10	rs56935833	8.532e-05	M59I	7-hydroxy-4-trifluoromethylcoumarin	17beta-estradiol	109	110	109.5	N	30206299
UGT1A10	Q9HAW8	chr2	234545773	234545773	C	T	UGT1A10	rs58704432	0.00104	T202I	7-hydroxy-4-trifluoromethylcoumarin	17beta-estradiol	47	50	48.5	D	30206299
UGT1A4	P22310	chr2	234627536	234627536	C	A	UGT1A4	rs6755571	0.0363	P24T	Beta-naphthylamine	Trans androsterone	31	63	47	D	30206299
UGT1A4	P22310	chr2	234627608	234627608	T	G	UGT1A4	rs2011425	0.1115	L48V	Beta-naphthylamine	Trans androsterone	57	2	29.5	D	30206299
UGT1A8	Q9HAW9	chr2	234526871	234526871	C	G	UGT1A8*2	rs1042597	0.2639	A173G	4OH-estrone	4OH-estradiol	86	88	87	N	30206299
UGT1A8	Q9HAW9	chr2	234527183	234527183	G	A	UGT1A8*3	rs17863762	0.01229	C277Y	4OH-estrone	4OH-estradiol	41	7	24	D	30206299
UGT1A9	O60656	chr2	234580588	234580588	G	A	UGT1A9*2	rs145084767	0.0008945	C3Y	4OH-estrone	4OH-estradiol	84	116	100	N	30206299
UGT1A9	O60656	chr2	234580678	234580678	T	C	UGT1A9*3	rs72551330	0.009868	M33T	4OH-estrone	4OH-estradiol	11	17	14	D	30206299
UGT1A9	O60656	chr2	234581080	234581080	T	C	UGT1A9	rs151238339	0.0009103	V167A	Benzidine	4-aminobiphenyl	137	141	139	N	30206299
UGT1A9	O60656	chr2	234581127	234581127	T	G	UGT1A9	rs145038612	0.0001771	C183G	Benzidine	4-aminobiphenyl	175	150	162.5	N	30206299
XDH	P47989	chr2	31558873	31558873	G	A	XDH	rs2295474	4.065e-06	C1318Y	Xanthine	/	65	/	65	N	30206299
XDH	P47989	chr2	31562467	31562467	A	G	XDH	rs376191022	1.218e-05	H1221R	Xanthine	/	155	/	155	N	30206299
XDH	P47989	chr2	31572992	31572992	C	A	XDH	rs669884		T910K	Xanthine	/	0	/	0	D	30206299
XDH	P47989	chr2	31590917	31590917	A	G	XDH	rs17011368	0.03598	I703V	Xanthine	/	118	/	118	N	30206299
XDH	P47989	chr2	31593333	31593333	C	T	XDH	rs45448694	0.001173	T623I	Xanthine	/	39	/	39	D	30206299
XDH	P47989	chr2	31595130	31595130	G	A	XDH	rs45442092	0.0021	R607Q	Xanthine	/	43	/	43	D	30206299
XDH	P47989	chr2	31596762	31596762	C	T	XDH	rs45577338	0.001022	P555S	Xanthine	/	36	/	36	D	30206299
XDH	P47989	chr2	31620584	31620584	C	T	XDH	rs72549369	3.609e-05	R149C	Xanthine	/	0	/	0	D	30206299
