# Supplementary material for: APF2: an improved ensemble method for pharmacogenomic variant effect prediction
Source: Pharmacogenomics J. 2024 May 27;24(3):17. doi: 10.1038/s41397-024-00338-x (PMC11129946; doi:10.1038/s41397-024-00338-x)
Supplement: Supplementary file 3 — Supplementary Table 3 [file 41397_2024_338_MOESM3_ESM.xlsx]

## Sheet: Sheet1
gene	rsid	chr	start	stop	ref	alt	annotation
ABCB11	rs2287622	2	169830328	169830328	A	G	N
ABCC4	rs11568668	13	95839040	95839040	C	T	N
ABCC4	rs146708960	13	95813572	95813572	C	T	N
ADA	rs73598374	20	43280227	43280227	C	T	N
ADORA3	rs35511654	1	112042787	112042787	T	G	N
ADRB2	rs1042713	5	148206440	148206440	G	A	D
ALDH2	rs671	12	112241766	112241766	G	A	D
BRD2	rs17220479	6	32940815	32940815	C	T	N
CACNA1C	rs215976	12	2694638	2694638	C	T	N
CACNA1H	rs1054645	16	1270162	1270162	G	A	N
CACNA1H	rs3751664	16	1254369	1254369	C	T	N
CACNA1S	rs1800559	1	201029943	201029943	C	T	D
CACNA1S	rs772226819	1	201061121	201061121	G	A	D
CES1	rs71647871	16	55857570	55857570	C	T	D
CFTR	rs113993958	7	117171007	117171007	G	C	D
CFTR	rs11971167	7	117282582	117282582	G	T	D
CFTR	rs121908752	7	117175339	117175339	T	G	D
CFTR	rs121908753	7	117180339	117180339	G	A	D
CFTR	rs121908755	7	117227854	117227854	G	A	D
CFTR	rs121908757	7	117227853	117227853	A	C	D
CFTR	rs121909005	7	117227855	117227855	T	G	D
CFTR	rs121909013	7	117227859	117227859	G	A	D
CFTR	rs121909020	7	117251694	117251694	G	A	D
CFTR	rs121909041	7	117282537	117282537	T	C	D
CFTR	rs141033578	7	117246749	117246749	C	T	D
CFTR	rs150212784	7	117251649	117251649	T	G	D
CFTR	rs186045772	7	117251717	117251717	T	A	D
CFTR	rs193922525	7	117304824	117304824	G	A	D
CFTR	rs202179988	7	117251703	117251703	C	T	D
CFTR	rs267606723	7	117282505	117282505	G	A	D
CFTR	rs368505753	7	117149123	117149123	C	T	D
CFTR	rs397508256	7	117149089	117149089	G	A	D
CFTR	rs397508288	7	117230463	117230463	A	G	D
CFTR	rs397508442	7	117243762	117243762	C	T	D
CFTR	rs397508513	7	117251674	117251674	A	C	D
CFTR	rs397508537	7	117171009	117171009	C	A	D
CFTR	rs397508759	7	117174417	117174417	G	A	D
CFTR	rs74503330	7	117282526	117282526	G	A	D
CFTR	rs75541969	7	117254753	117254753	G	C	D
CFTR	rs77834169	7	117171028	117171028	C	T	D
CFTR	rs78769542	7	117251704	117251704	G	A	D
CFTR	rs80282562	7	117174372	117174372	G	A	D
CFTR	rs74597325	7	117227865	117227865	C	T	N
CFTR	rs80034486	7	117292931	117292931	C	G	N
CHRNA2	rs2472553	8	27328511	27328511	G	A	N
CHRNA5	rs16969968	15	78882925	78882925	G	A	D
CRHR1	rs16940655	17	43893886	43893886	C	T	N
CRHR1	rs75638861	17	43906973	43906973	G	A	N
CYP2A6	rs138978736	19	41352896	41352896	G	T	N
CYP2A6	rs143841823	19	41351305	41351305	A	G	N
CYP2A6	rs150247689	19	41351344	41351344	C	T	N
CYP2A6	rs761666827	19	41352821	41352821	G	T	N
CYP2C19	.	10	96522613	96522613	A	G	D
CYP2C19	.	10	96541701	96541701	G	A	D
CYP2C19	rs28399504	10	96522463	96522463	A	G	D
CYP2C8	rs1058930	10	96818119	96818119	G	C	N
CYP4F11	rs8104361	19	16034714	16034714	A	G	N
CYP4F2	rs2108622	19	15990431	15990431	C	T	D
CYP4F2	rs3093153	19	16001215	16001215	C	A	N
DRD2	rs1801028	11	113283484	113283484	G	C	N
GP1BA	rs2243093	17	4835895	4835895	T	C	N
GPX1	rs1050450	3	49394834	49394834	G	A	N
GRIK3	rs6691840	1	37325477	37325477	A	C	N
GRIN3B	rs2240158	19	1005230	1005230	C	T	N
GRIN3B	rs2285906	19	1008683	1008683	G	A	N
GSTT1	rs2266637	22	24376845	24376845	C	T	N
HNF1A	rs1169288	12	121416650	121416650	A	C	N
HNF1A	rs2464196	12	121435427	121435427	G	C	N
HTR2A	rs6312	13	47470824	47470824	C	T	N
HTR3C	rs6766410	3	183774762	183774762	C	A	N
HTR3C	rs6807362	3	183778010	183778010	G	C	N
HTR3D	rs6443930	3	183754294	183754294	G	C	N
HTR3E	rs7627615	3	183818416	183818416	G	A	N
IL17F	rs763780	6	52101739	52101739	T	C	N
IL17RA	rs879577	22	17589209	17589209	C	T	N
IL1A	rs17561	2	113537223	113537223	C	A	N
IL6R	rs2228145	1	154426970	154426970	A	C	N
IL7R	rs6897932	5	35874575	35874575	C	T	N
ITPA	rs1127354	20	3193842	3193842	C	A	D
KCNJ11	rs5215	11	17408630	17408630	C	T	N
KCNS1	rs734784	20	43723627	43723627	T	C	N
KDR	rs2305948	4	55979558	55979558	C	T	N
MTHFR	rs1801133	1	11856378	11856378	G	A	D
OGG1	rs1052133	3	9798773	9798773	C	G	N
OPRD1	rs1042114	1	29138975	29138975	G	T	N
OR2AE1	rs2572023	7	99474427	99474427	A	G	N
PER3	rs228697	1	7887579	7887579	C	G	N
PER3	rs2640909	1	7890117	7890117	T	C	N
POLA2	rs487989	11	65064690	65064690	G	A	N
PON1	rs854560	7	94946084	94946084	A	T	N
PPARA	rs1800206	22	46614274	46614274	C	G	N
PTGS1	rs3842787	9	125133507	125133507	C	T	N
PTGS2	rs5273	1	186643768	186643768	A	G	N
RYR1	rs112563513	19	38989863	38989863	G	A	D
RYR1	rs118192116	19	38942490	38942490	C	G	D
RYR1	rs118192122	19	38991283	38991283	G	A	D
RYR1	rs118192124	19	38991276	38991276	C	T	D
RYR1	rs118192161	19	38934851	38934851	C	T	D
RYR1	rs118192162	19	38945999	38945999	A	C	D
RYR1	rs118192163	19	38985205	38985205	G	A	D
RYR1	rs118192167	19	39070644	39070644	A	G	D
RYR1	rs118192168	19	39071043	39071043	G	A	D
RYR1	rs118192170	19	39075629	39075629	T	C	D
RYR1	rs118192172	19	38948185	38948185	C	T	D
RYR1	rs118192175	19	38985204	38985204	C	T	D
RYR1	rs118192176	19	38985219	38985219	G	A	D
RYR1	rs121918593	19	38990633	38990633	G	A	D
RYR1	rs121918594	19	38991295	38991295	G	A	D
RYR1	rs121918595	19	39070734	39070734	C	T	D
RYR1	rs193922747	19	38931442	38931442	T	C	D
RYR1	rs193922748	19	38931469	38931469	C	T	D
RYR1	rs193922753	19	38934852	38934852	G	T	D
RYR1	rs193922762	19	38939313	38939313	C	T	D
RYR1	rs193922764	19	38942482	38942482	C	T	D
RYR1	rs193922768	19	38946111	38946111	C	T	D
RYR1	rs193922770	19	38946168	38946168	C	T	D
RYR1	rs193922772	19	38948186	38948186	G	T	D
RYR1	rs193922802	19	38990295	38990295	G	A	D
RYR1	rs193922803	19	38990310	38990310	C	T	D
RYR1	rs193922807	19	38990371	38990371	G	C	D
RYR1	rs193922809	19	38990615	38990615	G	A	D
RYR1	rs193922816	19	38991282	38991282	C	T	D
RYR1	rs193922818	19	38991539	38991539	G	A	D
RYR1	rs193922832	19	39002961	39002961	G	A	D
RYR1	rs193922843	19	39034472	39034472	G	T	D
RYR1	rs193922876	19	39070754	39070754	C	T	D
RYR1	rs193922878	19	39071010	39071010	C	G	D
RYR1	rs28933396	19	38990637	38990637	G	A	D
RYR1	rs28933397	19	38991294	38991294	C	T	D
RYR1	rs63749869	19	39071080	39071080	G	A	D
SCN9A	rs6746030	2	167099158	167099158	A	G	N
SERPINF1	rs1136287	17	1673276	1673276	C	T	N
SLC19A1	rs1051266	21	46957794	46957794	T	C	D
SLC22A4	rs272893	5	131663062	131663062	T	C	N
SLC28A1	rs2242047	15	85478696	85478696	C	T	N
SLC28A1	rs2290272	15	85447431	85447431	G	A	N
SLC28A1	rs8187758	15	85448875	85448875	C	A	N
SLC28A3	rs10868138	9	86917301	86917301	T	C	N
SLCO1A2	rs10841795	12	21487544	21487544	A	G	N
SLCO1A2	rs11568563	12	21457434	21457434	T	G	N
SLCO1A2	rs750165758	12	21457391	21457391	C	T	N
SLCO2B1	rs35199625	11	74880370	74880370	G	A	N
SLCO3A1	rs1517618	15	92647645	92647645	G	C	N
UGT1A10	rs10187694	2	234545583	234545583	G	A	N
VKORC1	rs61742245	16	31105945	31105945	C	A	D
XRCC1	rs25487	19	44055726	44055726	T	C	D
