# Supplementary material for: APF2: an improved ensemble method for pharmacogenomic variant effect prediction
Source: Pharmacogenomics J. 2024 May 27;24(3):17. doi: 10.1038/s41397-024-00338-x (PMC11129946; doi:10.1038/s41397-024-00338-x)
Supplement: Supplementary file 4 — Supplementary Table 4 [file 41397_2024_338_MOESM4_ESM.xlsx]

## Sheet: Sheet1
Gene	Categories	Chromosome	Position	rsIDs	Reference	Alternate	HGVS.Consequence	VEP.Annotation	APF2_score
ABCA1	ABC	chr9	104826957	rs138880920	C	G	p.Lys776Asn	missense_variant	0
ABCA1	ABC	chr9	104884475	rs145183203	G	A	p.Pro85Leu	missense_variant	0.166667
ABCA1	ABC	chr9	104829118	rs374190304	C	T	p.Arg638Gln	missense_variant	0.333333
ABCA1	ABC	chr9	104786876		T	G	p.His2102Pro	missense_variant	0
ABCA1	ABC	chr9	104794512	rs1245825127	T	A	c.5383-2A>T	splice_acceptor_variant	0
ABCA1	ABC	chr9	104817352	rs142877738	T	C	p.Glu1172Gly	missense_variant	0.333333
ABCA1	ABC	chr9	104798503	rs150125857	C	T	p.Arg1680Gln	missense_variant	0
ABCA1	ABC	chr9	104819977	rs140365800	T	C	p.Asp1018Gly	missense_variant	0.166667
ABCA1	ABC	chr9	104794495	rs146292819	T	G	p.Asn1800His	missense_variant	0
ABCA1	ABC	chr9	104792796	rs114719973	T	G	p.Glu1916Ala	missense_variant	0.333333
ABCA1	ABC	chr9	104883149	rs772601794	C	G	p.Arg104Pro	missense_variant	0
ABCA1	ABC	chr9	104855973	rs373462868	G	T	p.Ser279Ter	stop_gained	0
ABCA1	ABC	chr9	104819706	rs192935024	G	C	p.Leu1041Val	missense_variant	0.333333
ABCA1	ABC	chr9	104809518	rs201879964	G	A	p.Leu1408Phe	missense_variant	0.166667
ABCA1	ABC	chr9	104821432	rs776604878	A	G	p.Met968Thr	missense_variant	0.333333
ABCA1	ABC	chr9	104812602	rs147743782	C	G	p.Arg1341Thr	missense_variant	0.333333
ABCA1	ABC	chr9	104831048	rs137854496	C	A	p.Trp590Leu	missense_variant	0
ABCA1	ABC	chr9	104829034	rs142374413	C	T	p.Arg666Gln	missense_variant	0.166667
ABCA1	ABC	chr9	104809490	rs116034780	C	T	p.Arg1417His	missense_variant	0.166667
ABCA1	ABC	chr9	104825888	rs780742201	CTG	C	c.2338-3_2338-2del	splice_acceptor_variant	0
ABCA1	ABC	chr9	104788542	rs748253213	G	A	p.His1985Tyr	missense_variant	0.166667
ABCA1	ABC	chr9	104829086	rs372956571	T	A	p.Ile649Phe	missense_variant	0.166667
ABCA1	ABC	chr9	104812587	rs762770081	C	T	p.Gly1346Glu	missense_variant	0.166667
ABCA1	ABC	chr9	104791995	rs138033216	A	G	p.Tyr1921His	missense_variant	0
ABCA1	ABC	chr9	104830991	rs755276277	G	A	p.Thr609Met	missense_variant	0
ABCA1	ABC	chr9	104831048	rs137854496	C	G	p.Trp590Ser	missense_variant	0
ABCA1	ABC	chr9	104785592	rs369098049	G	A	p.Pro2150Leu	missense_variant	0.333333
ABCA1	ABC	chr9	104837015	rs201586430	A	G	p.Phe426Leu	missense_variant	0
ABCA1	ABC	chr9	104785444	rs2118833632	C	CG	p.Lys2199AsnfsTer16	frameshift_variant	0
ABCA1	ABC	chr9	104810849	rs145689805	T	C	p.Ser1376Gly	missense_variant	0.333333
ABCA1	ABC	chr9	104858533	rs776359390	T	C	p.Lys237Glu	missense_variant	0.333333
ABCA1	ABC	chr9	104796135	rs528270977	T	C	p.Tyr1767Cys	missense_variant	0
ABCA1	ABC	chr9	104791956	rs557173577	C	T	p.Val1934Met	missense_variant	0.333333
ABCA1	ABC	chr9	104831642	rs754040394	C	G	p.Arg565Ser	missense_variant	0
ABCA1	ABC	chr9	104818880	rs761945307	C	T	p.Arg1082His	missense_variant	0.166667
ABCA1	ABC	chr9	104889180	rs755348141	C	G	p.Glu28Gln	missense_variant	0.166667
ABCA1	ABC	chr9	104785496	rs369476391	G	A	p.Ser2182Phe	missense_variant	0.166667
ABCA1	ABC	chr9	104793186	rs754410874	A	C	p.Phe1874Cys	missense_variant	0.166667
ABCA1	ABC	chr9	104858691	rs141420090	A	C	p.Leu184Trp	missense_variant	0.333333
ABCA1	ABC	chr9	104837457	rs775379458	T	G	p.Thr389Pro	missense_variant	0.333333
ABCA1	ABC	chr9	104855907	rs772393553	CA	C	p.Cys301ValfsTer4	frameshift_variant	0
ABCA1	ABC	chr9	104816298	rs375234343	G	A	p.Arg1195Trp	missense_variant	0
ABCA1	ABC	chr9	104821421	rs775581315	G	A	p.Arg972Trp	missense_variant	0
ABCA1	ABC	chr9	104840293	rs778491693	T	C	p.Tyr347Cys	missense_variant	0
ABCA1	ABC	chr9	104831058	rs2853574	G	A	p.Arg587Trp	missense_variant	0
ABCA1	ABC	chr9	104793171	rs770647842	C	G	p.Arg1879Thr	missense_variant	0.333333
ABCA1	ABC	chr9	104826984	rs780611537	C	A	p.Trp767Cys	missense_variant	0
ABCA1	ABC	chr9	104825754	rs551884479	G	A	p.Ser824Leu	missense_variant	0.333333
ABCA1	ABC	chr9	104836982	rs150448790	G	A	p.Arg437Trp	missense_variant	0
ABCA1	ABC	chr9	104816234	rs562403512	C	A	p.Gly1216Val	missense_variant	0
ABCA1	ABC	chr9	104829119	rs199571829	G	A	p.Arg638Trp	missense_variant	0
ABCA1	ABC	chr9	104829035	rs201599169	G	A	p.Arg666Trp	missense_variant	0
ABCA1	ABC	chr9	104829011	rs145105484	T	G	p.Met674Leu	missense_variant	0.166667
ABCA1	ABC	chr9	104820034	rs150371991	C	A	p.Arg999Leu	missense_variant	0.333333
ABCA1	ABC	chr9	104792854	rs760768125	G	A	p.Arg1897Trp	missense_variant	0.166667
ABCA1	ABC	chr9	104803292	rs1229618616	A	C	p.Asn1528Lys	missense_variant	0.166667
ABCA1	ABC	chr9	104829017	rs759576379	G	A	p.Arg672Trp	missense_variant	0
ABCA1	ABC	chr9	104810873	rs778275370	C	T	p.Val1368Met	missense_variant	0.166667
ABCA1	ABC	chr9	104785450	rs2118833675	GC	G	p.Ser2197ThrfsTer7	frameshift_variant	0
ABCA1	ABC	chr9	104785524	rs768037345	G	A	p.Arg2173Trp	missense_variant	0.333333
ABCA1	ABC	chr9	104791983	rs568280586	G	A	p.Arg1925Trp	missense_variant	0.166667
ABCA1	ABC	chr9	104821466	rs755100870	C	T	p.Ala957Thr	missense_variant	0.166667
ABCA1	ABC	chr9	104798445	rs146934490	C	A	p.Trp1699Cys	missense_variant	0
ABCA1	ABC	chr9	104788030	rs368951069	G	C	p.Leu2032Val	missense_variant	0.333333
ABCA1	ABC	chr9	104829058	rs758163019	C	A	p.Gly658Val	missense_variant	0.166667
ABCA1	ABC	chr9	104810799	rs375247413	C	A	c.4175+1G>T	splice_donor_variant	0
ABCA1	ABC	chr9	104803296		A	G	p.Val1527Ala	missense_variant	0.166667
ABCA1	ABC	chr9	104792790	rs752987110	G	A	p.Thr1918Met	missense_variant	0.166667
ABCA1	ABC	chr9	104827136	rs773772455	C	T	p.Val717Met	missense_variant	0.166667
ABCA1	ABC	chr9	104809491	rs749089795	G	A	p.Arg1417Cys	missense_variant	0
ABCA1	ABC	chr9	104884538	rs1838979948	G	T	p.Ala64Glu	missense_variant	0
ABCA1	ABC	chr9	104855739	rs755917732	AAATATTCAAATGC	A	p.Ala353LeufsTer32	frameshift_variant	0
ABCA1	ABC	chr9	104840416	rs148416294	C	T	p.Arg306His	missense_variant	0.166667
ABCA1	ABC	chr9	104812594	rs193087674	G	A	p.Arg1344Trp	missense_variant	0
ABCA1	ABC	chr9	104827015	rs747779657	A	G	p.Leu757Pro	missense_variant	0
ABCA1	ABC	chr9	104861791	rs751151447	A	G	p.Leu144Pro	missense_variant	0.333333
ABCA1	ABC	chr9	104831658	rs151167856	A	G	p.Ile560Thr	missense_variant	0.166667
ABCA1	ABC	chr9	104798504	rs137854498	G	A	p.Arg1680Trp	missense_variant	0
ABCA1	ABC	chr9	104804650	rs762950948	G	A	p.Thr1512Met	missense_variant	0
ABCA1	ABC	chr9	104790925	rs748663329	T	A	p.Asn1975Ile	missense_variant	0.333333
ABCA1	ABC	chr9	104831638	rs1833335017	T	A	p.Asn567Tyr	missense_variant	0
ABCA1	ABC	chr9	104796343	rs767531686	G	C	p.Leu1735Val	missense_variant	0.166667
ABCA1	ABC	chr9	104796345	rs1829897192	T	C	p.Asn1734Ser	missense_variant	0
ABCA1	ABC	chr9	104794391	rs536848431	C	A	p.Arg1834Ser	missense_variant	0.166667
ABCA1	ABC	chr9	104806324	rs1226096634	G	A	p.Pro1461Ser	missense_variant	0
ABCA1	ABC	chr9	104785526	rs1354931503	T	C	p.His2172Arg	missense_variant	0.166667
ABCA1	ABC	chr9	104829113	rs777025735	T	C	p.Met640Val	missense_variant	0.333333
ABCA1	ABC	chr9	104829016	rs139734524	C	T	p.Arg672Gln	missense_variant	0.166667
ABCA1	ABC	chr9	104787931	rs766619359	C	T	p.Val2065Met	missense_variant	0.166667
ABCA1	ABC	chr9	104793170	rs908256532	C	T	c.5636+1G>A	splice_donor_variant	0
ABCA1	ABC	chr9	104837519	rs774086840	G	T	p.Ser368Tyr	missense_variant	0.333333
ABCA1	ABC	chr9	104812600	rs760786920	G	A	p.Arg1342Trp	missense_variant	0
ABCA1	ABC	chr9	104819708	rs1371901681	T	C	p.Lys1040Arg	missense_variant	0.333333
ABCA1	ABC	chr9	104818872	rs760854052	T	C	p.Ile1085Val	missense_variant	0.333333
ABCA1	ABC	chr9	104786353	rs752356763	T	C	p.Ile2116Val	missense_variant	0.333333
ABCA1	ABC	chr9	104832615	rs769977280	C	T	p.Glu490Lys	missense_variant	0.333333
ABCA1	ABC	chr9	104818881	rs371187966	G	A	p.Arg1082Cys	missense_variant	0
ABCA1	ABC	chr9	104858682	rs761183605	T	C	p.Tyr187Cys	missense_variant	0.333333
ABCA1	ABC	chr9	104821474	rs1005990127	G	A	p.Ser954Leu	missense_variant	0.333333
ABCA1	ABC	chr9	104790971	rs539915765	T	C	p.Thr1960Ala	missense_variant	0.166667
ABCA1	ABC	chr9	104786320	rs1201534366	T	C	p.Ser2127Gly	missense_variant	0.166667
ABCA1	ABC	chr9	104814193	rs755256833	C	T	p.Gly1276Arg	missense_variant	0.333333
ABCA1	ABC	chr9	104816231	rs1277584205	G	A	p.Ala1217Val	missense_variant	0.333333
ABCA1	ABC	chr9	104786896	rs761946673	T	G	p.Arg2095Ser	missense_variant	0.166667
ABCA1	ABC	chr9	104840417	rs369985671	G	C	p.Arg306Gly	missense_variant	0.333333
ABCA1	ABC	chr9	104817284	rs1254636196	T	TG	p.Ala1162SerfsTer34	frameshift_variant	0
ABCA1	ABC	chr9	104884544	rs907671851	G	A	p.Pro62Leu	missense_variant	0
ABCA1	ABC	chr9	104825801	rs1017142178	G	C	p.Asn808Lys	missense_variant	0
ABCA1	ABC	chr9	104821393	rs1164462211	T	C	p.His981Arg	missense_variant	0.166667
ABCA1	ABC	chr9	104824558	rs370414528	G	A	p.Pro855Ser	missense_variant	0
ABCA1	ABC	chr9	104786380	rs765246726	A	G	p.Cys2107Arg	missense_variant	0
ABCA1	ABC	chr9	104821400	rs1564130385	GA	G	p.Gln980SerfsTer9	frameshift_variant	0
ABCA1	ABC	chr9	104787973	rs746601066	G	A	p.Arg2051Cys	missense_variant	0
ABCA1	ABC	chr9	104796118	rs370103164	C	T	p.Val1773Met	missense_variant	0.166667
ABCA1	ABC	chr9	104785610	rs566760790	C	T	p.Arg2144Gln	missense_variant	0.333333
ABCA1	ABC	chr9	104796354	rs760507032	G	C	p.Ser1731Cys	missense_variant	0
ABCA1	ABC	chr9	104810912	rs760177708	C	A	p.Ala1355Ser	missense_variant	0.166667
ABCA1	ABC	chr9	104818729	rs762873991	C	A	p.Lys1132Asn	missense_variant	0
ABCA1	ABC	chr9	104809465	rs1371879163	C	A	c.4274+1G>T	splice_donor_variant	0
ABCA1	ABC	chr9	104831659	rs1329885106	T	C	p.Ile560Val	missense_variant	0.166667
ABCA1	ABC	chr9	104837517	rs1330988062	G	A	p.Arg369Cys	missense_variant	0
ABCA1	ABC	chr9	104829008	rs1479364744	C	T	p.Gly675Ser	missense_variant	0
ABCA1	ABC	chr9	104837501	rs756752984	G	A	p.Ala374Val	missense_variant	0.333333
ABCA1	ABC	chr9	104785551	rs781357198	G	A	p.Pro2164Ser	missense_variant	0
ABCA1	ABC	chr9	104829053	rs762093692	C	T	p.Val660Met	missense_variant	0.166667
ABCA1	ABC	chr9	104825691	rs541344598	A	G	p.Val845Ala	missense_variant	0
ABCA1	ABC	chr9	104790952	rs1378785661	G	T	p.Thr1966Asn	missense_variant	0
ABCA1	ABC	chr9	104787961	rs756549407	T	C	p.Thr2055Ala	missense_variant	0.166667
ABCA1	ABC	chr9	104821445		T	C	p.Ile964Val	missense_variant	0.333333
ABCA1	ABC	chr9	104816199	rs778598605	G	A	p.Arg1228Trp	missense_variant	0
ABCA1	ABC	chr9	104855986	rs767292269	C	A	p.Glu275Ter	stop_gained	0
ABCA1	ABC	chr9	104786883	rs967858820	T	A	p.Thr2100Ser	missense_variant	0.166667
ABCA1	ABC	chr9	104889134	rs767261058	C	T	p.Arg43Gln	missense_variant	0.166667
ABCA1	ABC	chr9	104819625	rs745593394	G	A	p.Arg1068Cys	missense_variant	0
ABCA1	ABC	chr9	104786365	rs2118837162	T	C	p.Thr2112Ala	missense_variant	0.333333
ABCA1	ABC	chr9	104798423	rs751834070	T	C	p.Met1707Val	missense_variant	0.166667
ABCA1	ABC	chr9	104799988	rs765833937	C	T	p.Val1592Met	missense_variant	0.166667
ABCA1	ABC	chr9	104812630		G	C	p.Leu1332Val	missense_variant	0.166667
ABCA1	ABC	chr9	104889104	rs1051504651	T	C	p.Glu53Gly	missense_variant	0
ABCA1	ABC	chr9	104883149	rs772601794	C	T	p.Arg104His	missense_variant	0.166667
ABCA1	ABC	chr9	104827049	rs1832869760	C	T	p.Ala746Thr	missense_variant	0
ABCA1	ABC	chr9	104812717	rs763005471	T	C	p.Arg1303Gly	missense_variant	0.333333
ABCA1	ABC	chr9	104825707	rs1322998567	A	G	p.Trp840Arg	missense_variant	0
ABCA1	ABC	chr9	104806282	rs373661735	G	A	p.Pro1475Ser	missense_variant	0
ABCA1	ABC	chr9	104830935	rs990754007	C	T	p.Val628Ile	missense_variant	0.333333
ABCA1	ABC	chr9	104785484	rs372207376	G	A	p.Ser2186Phe	missense_variant	0
ABCA1	ABC	chr9	104820008	rs776303990	C	T	p.Val1008Met	missense_variant	0.333333
ABCA1	ABC	chr9	104821388	rs1191482801	C	T	p.Val983Met	missense_variant	0.333333
ABCA1	ABC	chr9	104800509	rs760120426	C	T	c.4773+1G>A	splice_donor_variant	0
ABCA1	ABC	chr9	104830965		A	G	p.Tyr618His	missense_variant	0
ABCA1	ABC	chr9	104798441		A	G	p.Ser1701Pro	missense_variant	0.333333
ABCA1	ABC	chr9	104816151	rs754717919	G	C	p.Leu1244Val	missense_variant	0.166667
ABCA1	ABC	chr9	104822520	rs28937313	T	C	p.Asn935Ser	missense_variant	0.166667
ABCA1	ABC	chr9	104827151	rs772192750	A	G	p.Tyr712His	missense_variant	0.333333
ABCA1	ABC	chr9	104820028	rs766283366	T	C	p.Lys1001Arg	missense_variant	0.333333
ABCA1	ABC	chr9	104816154		T	G	p.Thr1243Pro	missense_variant	0.333333
ABCA1	ABC	chr9	104832611	rs1247545497	G	C	p.Thr491Ser	missense_variant	0.333333
ABCA1	ABC	chr9	104861734	rs1377389046	G	C	p.Ser163Cys	missense_variant	0.166667
ABCA1	ABC	chr9	104786939	rs1434270706	C	T	p.Arg2081Gln	missense_variant	0.166667
ABCA1	ABC	chr9	104818830	rs28933692	C	A	p.Asp1099Tyr	missense_variant	0
ABCA1	ABC	chr9	104787943	rs751548064	C	T	p.Gly2061Ser	missense_variant	0.166667
ABCA1	ABC	chr9	104816156	rs144923927	G	A	p.Thr1242Met	missense_variant	0
ABCA1	ABC	chr9	104831668	rs1238816267	G	A	p.Arg557Ter	stop_gained	0
ABCA1	ABC	chr9	104794423	rs1829692110	T	C	p.Lys1824Glu	missense_variant	0.333333
ABCA1	ABC	chr9	104818754	rs764188428	G	A	p.Thr1124Ile	missense_variant	0.333333
ABCA1	ABC	chr9	104828978	rs1833028243	A	T	p.Trp685Arg	missense_variant	0
ABCA1	ABC	chr9	104858598	rs1404867252	C	T	p.Cys215Tyr	missense_variant	0
ABCA1	ABC	chr9	104816289	rs752524488	C	G	p.Glu1198Gln	missense_variant	0.166667
ABCA1	ABC	chr9	104829044	rs936654977	T	C	p.Lys663Glu	missense_variant	0
ABCA1	ABC	chr9	104818688	rs779819285	C	T	p.Ser1146Asn	missense_variant	0.333333
ABCA1	ABC	chr9	104822668	rs1421895140	CTG	C	c.2657-3_2657-2del	splice_acceptor_variant	0
ABCA1	ABC	chr9	104791976	rs1295620775	G	A	p.Pro1927Leu	missense_variant	0.166667
ABCA1	ABC	chr9	104822505	rs1832453675	G	A	p.Thr940Met	missense_variant	0
ABCA1	ABC	chr9	104827159	rs760546520	A	T	p.Leu709Gln	missense_variant	0.166667
ABCA1	ABC	chr9	104804692		T	C	p.Gln1498Arg	missense_variant	0.166667
ABCA1	ABC	chr9	104889135	rs1458927804	G	A	p.Arg43Trp	missense_variant	0
ABCA1	ABC	chr9	104822608	rs1564132597	T	C	p.Lys906Glu	missense_variant	0
ABCA1	ABC	chr9	104812658	rs747436610	C	T	p.Trp1322Ter	stop_gained	0
ABCA1	ABC	chr9	104831057	rs761777926	C	T	p.Arg587Gln	missense_variant	0.166667
ABCA1	ABC	chr9	104837565	rs1183964149	G	A	p.Pro353Ser	missense_variant	0.333333
ABCA1	ABC	chr9	104831686	rs746641529	G	C	p.His551Asp	missense_variant	0
ABCA1	ABC	chr9	104884455	rs1212597294	C	T	p.Gly92Arg	missense_variant	0
ABCA1	ABC	chr9	104840396	rs1345374392	C	T	p.Glu313Lys	missense_variant	0.166667
ABCA1	ABC	chr9	104804633		CTA	C	p.Ile1517SerfsTer12	frameshift_variant	0
ABCA1	ABC	chr9	104889138		C	A	p.Val42Phe	missense_variant	0.166667
ABCA1	ABC	chr9	104812677	rs755089987	G	A	p.Ser1316Phe	missense_variant	0.166667
ABCA1	ABC	chr9	104831046		C	G	p.Gly591Arg	missense_variant	0
ABCA1	ABC	chr9	104831097		A	G	p.Trp574Arg	missense_variant	0
ABCA1	ABC	chr9	104791993		A	C	p.Tyr1921Ter	stop_gained	0
ABCA1	ABC	chr9	104818829		T	C	p.Asp1099Gly	missense_variant	0
ABCA1	ABC	chr9	104804668	rs137854497	G	A	p.Ser1506Leu	missense_variant	0
ABCA1	ABC	chr9	104831081	rs1833264169	C	T	p.Arg579Gln	missense_variant	0.166667
ABCA1	ABC	chr9	104831043	rs1480322697	C	A	p.Gly592Cys	missense_variant	0
ABCA1	ABC	chr9	104830934	rs574002247	A	G	p.Val628Ala	missense_variant	0.166667
ABCA1	ABC	chr9	104829131	rs766136483	G	A	p.Arg634Trp	missense_variant	0.333333
ABCA1	ABC	chr9	104818823	rs777265666	A	G	p.Ile1101Thr	missense_variant	0
ABCA1	ABC	chr9	104798549	rs760849401	T	C	p.Met1665Val	missense_variant	0
ABCA1	ABC	chr9	104788030	rs368951069	G	T	p.Leu2032Met	missense_variant	0.333333
ABCA1	ABC	chr9	104787972	rs778400988	C	T	p.Arg2051His	missense_variant	0
ABCA1	ABC	chr9	104820059	rs529115106	C	T	p.Glu991Lys	missense_variant	0.333333
ABCA1	ABC	chr9	104814211	rs575627531	G	A	p.Arg1270Ter	stop_gained	0
ABCA1	ABC	chr9	104831087	rs1282337042	C	T	p.Gly577Asp	missense_variant	0
ABCA1	ABC	chr9	104785481	rs200426848	A	T	p.Leu2187Gln	missense_variant	0
ABCA1	ABC	chr9	104831051	rs1322004216	A	G	p.Val589Ala	missense_variant	0.333333
ABCA1	ABC	chr9	104831047	rs1406099299	C	CT	p.Trp590Ter	stop_gained	0
ABCA1	ABC	chr9	104861729	rs759227430	GGAGA	G	p.Leu164GlnfsTer9	frameshift_variant	0
ABCA1	ABC	chr9	104889134	rs767261058	C	A	p.Arg43Leu	missense_variant	0
ABCA1	ABC	chr9	104788015	rs886063305	A	T	p.Tyr2037Asn	missense_variant	0
ABCA1	ABC	chr9	104785601	rs376067764	C	T	p.Gly2147Glu	missense_variant	0.333333
ABCA1	ABC	chr9	104786961	rs1230573600	C	T	p.Gly2074Ser	missense_variant	0
ABCA1	ABC	chr9	104819971	rs1832164196	C	T	p.Gly1020Asp	missense_variant	0.166667
ABCA1	ABC	chr9	104814444	rs1213756203	A	ACC	p.Val1257GlyfsTer43	frameshift_variant	0
ABCA1	ABC	chr9	104791003	rs1422731812	C	CCCAGGAGCCCAAAG	p.Gly1949AlafsTer16	frameshift_variant	0
ABCA1	ABC	chr9	104785548	rs1398277191	C	T	p.Gly2165Arg	missense_variant	0
ABCA1	ABC	chr9	104798534	rs1203589782	C	T	p.Ala1670Thr	missense_variant	0
ABCA1	ABC	chr9	104790988	rs1393724114	G	A	p.Ser1954Leu	missense_variant	0.166667
ABCA1	ABC	chr9	104793291	rs139363994	C	A	p.Arg1839Leu	missense_variant	0.333333
ABCA1	ABC	chr9	104889169	rs1839480494	C	A	p.Trp31Cys	missense_variant	0
ABCA1	ABC	chr9	104837517	rs1330988062	G	C	p.Arg369Gly	missense_variant	0
ABCA1	ABC	chr9	104790922	rs1483079392	C	G	p.Ser1976Thr	missense_variant	0.333333
ABCA1	ABC	chr9	104800569	rs1285576587	G	C	p.Arg1572Gly	missense_variant	0.166667
ABCA1	ABC	chr9	104810854	rs1831215378	T	A	p.Tyr1374Phe	missense_variant	0.333333
ABCA1	ABC	chr9	104820032	rs1832171975	A	C	p.Leu1000Val	missense_variant	0.333333
ABCA1	ABC	chr9	104799966	rs1463982273	C	G	p.Trp1599Ser	missense_variant	0
ABCA1	ABC	chr9	104837568		C	G	c.1055-1G>C	splice_acceptor_variant	0
ABCA1	ABC	chr9	104798438	rs1830078155	TAGAG	T	p.Ser1701IlefsTer37	frameshift_variant	0
ABCA1	ABC	chr9	104829109	rs369785854	G	A	p.Pro641Leu	missense_variant	0
ABCA1	ABC	chr9	104816183	rs1286367433	C	T	p.Gly1233Asp	missense_variant	0
ABCA1	ABC	chr9	104837492	rs781460718	G	T	p.Pro377Gln	missense_variant	0
ABCA1	ABC	chr9	104786906	rs1828981250	T	A	p.Lys2092Met	missense_variant	0
ABCA1	ABC	chr9	104806249	rs955653535	G	C	p.Pro1486Ala	missense_variant	0
ABCA1	ABC	chr9	104806351	rs1830763191	C	T	p.Gly1452Arg	missense_variant	0.333333
ABCA1	ABC	chr9	104831823	rs1833355278	AC	A	p.Val505SerfsTer3	frameshift_variant	0
ABCA1	ABC	chr9	104821399	rs1262579392	G	T	p.Pro979His	missense_variant	0
ABCA1	ABC	chr9	104799823	rs764283065	C	G	p.Ala1647Pro	missense_variant	0.166667
ABCA1	ABC	chr9	104792851	rs1829543518	C	CCCGCCTCACATCTTCA	p.Glu1898Ter	stop_gained	0
ABCA1	ABC	chr9	104788030	rs1829075818	G	GT	p.Leu2032ThrfsTer13	frameshift_variant	0
ABCA1	ABC	chr9	104819584	rs1168226747	A	AC	c.3241+1dup	splice_donor_variant	0
ABCA1	ABC	chr9	104829048	rs1218487448	A	C	p.Tyr661Ter	stop_gained	0
ABCA1	ABC	chr9	104785590	rs1828855195	C	G	p.Asp2151His	missense_variant	0.166667
ABCA1	ABC	chr9	104816180	rs1342730733	A	G	p.Ile1234Thr	missense_variant	0.166667
ABCA1	ABC	chr9	104824578	rs1832658639	C	T	p.Gly848Asp	missense_variant	0
ABCA1	ABC	chr9	104825827	rs1217799085	G	A	p.Gln800Ter	stop_gained	0
ABCA1	ABC	chr9	104809490	rs116034780	C	A	p.Arg1417Leu	missense_variant	0.166667
ABCA1	ABC	chr9	104829087	rs1348095915	C	G	p.Trp648Cys	missense_variant	0
ABCA1	ABC	chr9	104798467	rs1450255575	C	T	p.Gly1692Glu	missense_variant	0
ABCA1	ABC	chr9	104819929	rs1286393825	G	A	p.Ser1034Leu	missense_variant	0
ABCA1	ABC	chr9	104831771	rs764419635	C	G	p.Lys522Asn	missense_variant	0.333333
ABCA1	ABC	chr9	104800565	rs146024599	A	C	p.Phe1573Cys	missense_variant	0.166667
ABCA1	ABC	chr9	104827037	rs1832868531	C	T	p.Gly750Arg	missense_variant	0
ABCA1	ABC	chr9	104832633	rs1159735982	A	G	p.Trp484Arg	missense_variant	0
ABCA1	ABC	chr9	104791030	rs1340453279	T	G	c.5821-2A>C	splice_acceptor_variant	0
ABCA1	ABC	chr9	104810849	rs145689805	T	G	p.Ser1376Arg	missense_variant	0.333333
ABCA1	ABC	chr9	104832678	rs1189656765	T	C	p.Lys469Glu	missense_variant	0.333333
ABCA1	ABC	chr9	104819610	rs1832109427	C	G	p.Glu1073Gln	missense_variant	0.333333
ABCA1	ABC	chr9	104806252	rs1830752861	G	A	p.Pro1485Ser	missense_variant	0.166667
ABCA1	ABC	chr9	104832577	rs1187685735	C	G	p.Met502Ile	missense_variant	0.333333
ABCA1	ABC	chr9	104787951	rs1446252009	G	A	p.Ala2058Val	missense_variant	0
ABCA1	ABC	chr9	104819637	rs1564126733	C	G	p.Asp1064His	missense_variant	0
ABCA1	ABC	chr9	104796360	rs1031414688	T	C	p.Tyr1729Cys	missense_variant	0
ABCA1	ABC	chr9	104831821	rs1833354868	T	A	p.Asn506Tyr	missense_variant	0.166667
ABCA1	ABC	chr9	104806243	rs777143059	G	A	p.Gln1488Ter	stop_gained	0
ABCA1	ABC	chr9	104819709	rs530041576	T	C	p.Lys1040Glu	missense_variant	0
ABCA1	ABC	chr9	104800544	rs1830241505	A	T	p.Phe1580Tyr	missense_variant	0.166667
ABCA1	ABC	chr9	104845556	rs1834797340	G	C	p.Ser245Cys	missense_variant	0.166667
ABCA1	ABC	chr9	104784457	rs1441482297	T	A	c.6646-2A>T	splice_acceptor_variant	0
ABCA1	ABC	chr9	104827148	rs1345816371	T	G	p.Ser713Arg	missense_variant	0
ABCA1	ABC	chr9	104831656	rs1833337149	C	T	p.Asp561Asn	missense_variant	0
ABCA1	ABC	chr9	104832732	rs757016943	G	A	p.Gln451Ter	stop_gained	0
ABCA1	ABC	chr9	104810847	rs1831214341	G	T	p.Ser1376Arg	missense_variant	0.333333
ABCA1	ABC	chr9	104803316	rs752010488	G	C	p.Ser1520Arg	missense_variant	0.333333
ABCA1	ABC	chr9	104817361	rs1469204029	C	T	p.Ser1169Asn	missense_variant	0.166667
ABCA1	ABC	chr9	104824575	rs372143890	T	C	p.Gln849Arg	missense_variant	0.166667
ABCA1	ABC	chr9	104812633	rs1831380691	C	T	p.Ala1331Thr	missense_variant	0
ABCA1	ABC	chr9	104818821	rs1201737444	C	T	p.Ala1102Thr	missense_variant	0.166667
ABCA1	ABC	chr9	104827039	rs1260761006	C	G	p.Cys749Ser	missense_variant	0.166667
ABCA1	ABC	chr9	104861686	rs751040729	A	C	p.Leu179Arg	missense_variant	0.333333
ABCA1	ABC	chr9	104884505	rs750478782	C	G	p.Cys75Ser	missense_variant	0
ABCA1	ABC	chr9	104791973	rs1180386999	G	A	p.Ala1928Val	missense_variant	0
ABCA1	ABC	chr9	104796171	rs1335780959	G	A	p.Pro1755Leu	missense_variant	0.333333
ABCA1	ABC	chr9	104810826	rs1175070771	C	A	p.Met1383Ile	missense_variant	0.333333
ABCA1	ABC	chr9	104812660	rs1831382911	A	G	p.Trp1322Arg	missense_variant	0
ABCA1	ABC	chr9	104831751	rs1329386066	T	A	p.Glu529Val	missense_variant	0.333333
ABCA1	ABC	chr9	104825810	rs1203951749	C	A	p.Gln805His	missense_variant	0
ABCA1	ABC	chr9	104787960	rs1829069695	G	A	p.Thr2055Ile	missense_variant	0.166667
ABCA1	ABC	chr9	104784328	rs1314950378	T	C	p.Glu2258Gly	missense_variant	0.166667
ABCA1	ABC	chr9	104810911	rs1394718455	G	T	p.Ala1355Asp	missense_variant	0
ABCA1	ABC	chr9	104796351	rs1237530502	G	A	p.Ser1732Phe	missense_variant	0.333333
ABCA1	ABC	chr9	104812680	rs747603093	C	T	p.Gly1315Glu	missense_variant	0.166667
ABCA1	ABC	chr9	104788554	rs1829127547	TGTTTGATAAGATACTGCAAAGGACAAGAAAACTACTTAGATTTTAAGCAGGTAGAGATACTCTG	T	c.5928-51_5940del	splice_acceptor_variant	0
ABCA1	ABC	chr9	104785425	rs1828836638	A	G	p.Tyr2206His	missense_variant	0
ABCA1	ABC	chr9	104804680	rs1830615931	C	T	p.Gly1502Glu	missense_variant	0
ABCA1	ABC	chr9	104804675	rs983354240	T	C	p.Asn1504Asp	missense_variant	0
ABCA1	ABC	chr9	104791938	rs1320596855	C	T	p.Glu1940Lys	missense_variant	0
ABCA1	ABC	chr9	104792811	rs200269109	A	G	p.Ile1911Thr	missense_variant	0.333333
ABCA1	ABC	chr9	104798525	rs2118884748	C	A	p.Val1673Phe	missense_variant	0
ABCA1	ABC	chr9	104827091	rs2118991984	G	A	p.Gln732Ter	stop_gained	0
ABCA1	ABC	chr9	104837025	rs752285753	CT	C	p.Lys422ArgfsTer35	frameshift_variant	0
ABCA1	ABC	chr9	104786346	rs576717591	A	T	p.Val2118Asp	missense_variant	0.166667
ABCA1	ABC	chr9	104817244		G	GCCTCTGCACCTCTCCT	p.Leu1175ArgfsTer26	frameshift_variant	0
ABCA1	ABC	chr9	104785611	rs776238691	G	A	p.Arg2144Ter	stop_gained	0
ABCA1	ABC	chr9	104889122	rs1839475530	G	A	p.Pro47Leu	missense_variant	0
ABCA1	ABC	chr9	104802157	rs1225973801	T	C	p.Tyr1532Cys	missense_variant	0
ABCA1	ABC	chr9	104818877		G	A	p.Thr1083Ile	missense_variant	0
ABCA1	ABC	chr9	104784352		AAAGAT	A	p.Phe2250ThrfsTer3	frameshift_variant	0
ABCA1	ABC	chr9	104814124	rs1564116658	C	G	p.Asp1299His	missense_variant	0.166667
ABCA1	ABC	chr9	104786335	rs1380622432	A	C	p.Phe2122Val	missense_variant	0.166667
ABCA1	ABC	chr9	104819591		C	T	p.Arg1079Gln	missense_variant	0.333333
ABCA1	ABC	chr9	104824522	rs1444643566	C	T	p.Gly867Ser	missense_variant	0.166667
ABCA1	ABC	chr9	104856065	rs1318470817	AATGTCATCAC	A	p.Cys245LeufsTer6	frameshift_variant	0
ABCA1	ABC	chr9	104855892	rs974825858	ACACT	A	p.Ser305PhefsTer10	frameshift_variant	0
ABCA1	ABC	chr9	104831027	rs2853578	T	C	p.Gln597Arg	missense_variant	0
ABCA1	ABC	chr9	104786940	rs137854501	G	A	p.Arg2081Trp	missense_variant	0
ABCA1	ABC	chr9	104832698	rs369574889	T	C	p.Asp462Gly	missense_variant	0.333333
ABCA1	ABC	chr9	104791943	rs868096941	G	A	p.Pro1938Leu	missense_variant	0
ABCA1	ABC	chr9	104824570	rs373580017	C	T	p.Gly851Arg	missense_variant	0
ABCA1	ABC	chr9	104806275		C	A	p.Cys1477Phe	missense_variant	0
ABCA1	ABC	chr9	104861768		C	T	p.Glu152Lys	missense_variant	0.166667
ABCA1	ABC	chr9	104821493	rs746263501	C	T	p.Gly948Arg	missense_variant	0
ABCA1	ABC	chr9	104825869		C	G	p.Ala786Pro	missense_variant	0
ABCA1	ABC	chr9	104819976	rs148278338	A	T	p.Asp1018Glu	missense_variant	0.166667
ABCA1	ABC	chr9	104793244	rs766712712	C	T	p.Ala1855Thr	missense_variant	0.333333
ABCA1	ABC	chr9	104840405	rs762864760	C	T	p.Gly310Arg	missense_variant	0
ABCA1	ABC	chr9	104845520		G	T	p.Ala257Asp	missense_variant	0.333333
ABCA1	ABC	chr9	104793270	rs915534554	C	A	p.Trp1846Leu	missense_variant	0.166667
ABCA1	ABC	chr9	104786363	rs1309681331	AG	A	p.Thr2112IlefsTer20	frameshift_variant	0
ABCA1	ABC	chr9	104794429	rs778702279	T	C	p.Met1822Val	missense_variant	0.166667
ABCA1	ABC	chr9	104830967	rs1258559345	A	G	p.Val617Ala	missense_variant	0.166667
ABCA1	ABC	chr9	104830968	rs1200469268	C	A	p.Val617Phe	missense_variant	0.166667
ABCA1	ABC	chr9	104786943	rs780321144	G	A	p.Arg2080Trp	missense_variant	0
ABCA1	ABC	chr9	104821484	rs756855757	G	A	p.Pro951Ser	missense_variant	0.166667
ABCA1	ABC	chr9	104826961	rs532629501	A	G	p.Leu775Pro	missense_variant	0.333333
ABCA1	ABC	chr9	104799918	rs1251839800	C	T	p.Arg1615Gln	missense_variant	0.333333
ABCA1	ABC	chr9	104799919	rs770818503	G	A	p.Arg1615Trp	missense_variant	0
ABCA1	ABC	chr9	104829130	rs762692608	C	T	p.Arg634Gln	missense_variant	0.333333
ABCA1	ABC	chr9	104792829	rs1482208205	C	T	p.Gly1905Asp	missense_variant	0.166667
ABCA1	ABC	chr9	104819682	rs146451230	C	T	p.Gly1049Arg	missense_variant	0.166667
ABCA1	ABC	chr9	104825847	rs1461682152	T	C	p.Tyr793Cys	missense_variant	0
ABCA1	ABC	chr9	104826991	rs1832865210	A	G	p.Val765Ala	missense_variant	0.333333
ABCA1	ABC	chr9	104812662	rs149042968	C	G	p.Gly1321Ala	missense_variant	0
ABCA1	ABC	chr9	104829136	rs201434996	A	C	p.Phe632Cys	missense_variant	0
ABCA1	ABC	chr9	104856055		G	A	p.Gln252Ter	stop_gained	0
ABCA1	ABC	chr9	104796136	rs1312399680	A	C	p.Tyr1767Asp	missense_variant	0
ABCA1	ABC	chr9	104788545	rs1397807279	C	T	p.Val1984Ile	missense_variant	0.333333
ABCA1	ABC	chr9	104829136	rs201434996	A	T	p.Phe632Tyr	missense_variant	0.166667
ABCA1	ABC	chr9	104825853	rs1286052066	C	G	p.Cys791Ser	missense_variant	0.166667
ABCA1	ABC	chr9	104788036	rs1277494907	G	A	p.Arg2030Trp	missense_variant	0
ABCA1	ABC	chr9	104831667	rs1833339070	C	T	p.Arg557Gln	missense_variant	0
ABCA1	ABC	chr9	104798459	rs757764323	G	C	p.Pro1695Ala	missense_variant	0
ABCA1	ABC	chr9	104812708		C	G	p.Asp1306His	missense_variant	0.333333
ABCA1	ABC	chr9	104814182		C	A	p.Gln1279His	missense_variant	0.333333
ABCA1	ABC	chr9	104832638		T	C	p.Tyr482Cys	missense_variant	0.166667
ABCA1	ABC	chr9	104903662	rs1226778696	C	A	p.Gln6His	missense_variant	0
ABCA1	ABC	chr9	104822514	rs137854495	G	A	p.Ala937Val	missense_variant	0
ABCA1	ABC	chr9	104837562	rs751773124	A	G	p.Tyr354His	missense_variant	0.166667
ABCA1	ABC	chr9	104798438	rs759551873	T	C	p.Asn1702Asp	missense_variant	0
ABCA1	ABC	chr9	104803314	rs1217570155	A	G	p.Leu1521Ser	missense_variant	0
ABCA1	ABC	chr9	104827052	rs1188743579	G	C	p.Leu745Val	missense_variant	0.333333
ABCA1	ABC	chr9	104840284	rs769609421	G	C	p.Ser350Cys	missense_variant	0.166667
ABCA1	ABC	chr9	104785631	rs1232139387	T	C	p.Asp2137Gly	missense_variant	0.333333
ABCA1	ABC	chr9	104793298	rs1009004215	C	T	p.Glu1837Lys	missense_variant	0.333333
ABCA1	ABC	chr9	104822643	rs1200755370	T	G	p.His894Pro	missense_variant	0.166667
ABCA1	ABC	chr9	104796169	rs142382023	C	T	p.Ala1756Thr	missense_variant	0.166667
ABCA1	ABC	chr9	104822629	rs762040428	C	T	p.Val899Met	missense_variant	0.333333
ABCA1	ABC	chr9	104804660	rs752056503	G	C	p.Leu1509Val	missense_variant	0.166667
ABCA1	ABC	chr9	104827036	rs1369180414	C	T	p.Gly750Glu	missense_variant	0
ABCA1	ABC	chr9	104903639		T	C	p.Asn14Ser	missense_variant	0
ABCA1	ABC	chr9	104790974		AC	A	p.Met1958IlefsTer2	frameshift_variant	0
ABCA1	ABC	chr9	104800571		T	A	p.Asp1571Val	missense_variant	0.333333
ABCA1	ABC	chr9	104784412	rs751261755	A	C	p.Leu2230Ter	stop_gained	0
ABCA1	ABC	chr9	104812671	rs1831383341	T	A	p.Gln1318Leu	missense_variant	0.333333
ABCA1	ABC	chr9	104837046		C	T	p.Met415Ile	missense_variant	0.333333
ABCA1	ABC	chr9	104796183		G	A	p.Pro1751Leu	missense_variant	0
ABCA1	ABC	chr9	104816174		C	G	p.Ser1236Thr	missense_variant	0.166667
ABCA1	ABC	chr9	104827058		C	A	p.Ala743Ser	missense_variant	0.166667
ABCA1	ABC	chr9	104810829		C	T	p.Trp1382Ter	stop_gained	0
ABCA1	ABC	chr9	104821480		G	A	p.Pro952Leu	missense_variant	0
ABCA1	ABC	chr9	104800569	rs1285576587	G	A	p.Arg1572Ter	stop_gained	0
ABCA1	ABC	chr9	104889125	rs774092046	T	C	p.Tyr46Cys	missense_variant	0.333333
ABCA1	ABC	chr9	104785589	rs1564072734	T	C	p.Asp2151Gly	missense_variant	0.333333
ABCA1	ABC	chr9	104830964	rs764020207	T	C	p.Tyr618Cys	missense_variant	0
ABCA1	ABC	chr9	104798473		A	C	p.Ile1690Ser	missense_variant	0
ABCA1	ABC	chr9	104820040	rs1564127986	T	C	p.Tyr997Cys	missense_variant	0
ABCA1	ABC	chr9	104829053	rs762093692	C	A	p.Val660Leu	missense_variant	0.166667
ABCA1	ABC	chr9	104840417	rs369985671	G	A	p.Arg306Cys	missense_variant	0.166667
ABCA1	ABC	chr9	104786942	rs755378028	C	T	p.Arg2080Gln	missense_variant	0
ABCA1	ABC	chr9	104825871		A	T	p.Val785Glu	missense_variant	0
ABCA1	ABC	chr9	104837039	rs769350817	C	T	p.Glu418Lys	missense_variant	0.166667
ABCA1	ABC	chr9	104784328	rs748538360	TC	T	p.Glu2258LysfsTer47	frameshift_variant	0
ABCA1	ABC	chr9	104845505		A	G	p.Leu262Pro	missense_variant	0.166667
ABCA1	ABC	chr9	104784421	rs752621830	T	A	p.Asp2227Val	missense_variant	0.333333
ABCA1	ABC	chr9	104845508		A	C	p.Leu261Trp	missense_variant	0.166667
ABCA1	ABC	chr9	104825862		C	A	p.Gly788Val	missense_variant	0
ABCA1	ABC	chr9	104837549	rs1833932322	A	C	p.Leu358Trp	missense_variant	0
ABCA1	ABC	chr9	104809554	rs2118925023	G	A	p.Pro1396Ser	missense_variant	0.166667
ABCA1	ABC	chr9	104798421		C	T	p.Met1707Ile	missense_variant	0.333333
ABCA1	ABC	chr9	104798557	rs754455355	A	G	p.Ile1662Thr	missense_variant	0
ABCA1	ABC	chr9	104804666		C	A	p.Asp1507Tyr	missense_variant	0
ABCA1	ABC	chr9	104884565	rs754046194	T	C	p.His55Arg	missense_variant	0
ABCA1	ABC	chr9	104798440	rs1342625921	G	C	p.Ser1701Cys	missense_variant	0.333333
ABCA1	ABC	chr9	104798500	rs1177439224	A	C	p.Val1681Gly	missense_variant	0
ABCA1	ABC	chr9	104820054	rs1384274571	T	G	p.Glu992Asp	missense_variant	0.333333
ABCA1	ABC	chr9	104819716		C	T	p.Met1037Ile	missense_variant	0
ABCA1	ABC	chr9	104827072	rs1490595883	G	A	p.Thr738Ile	missense_variant	0.166667
ABCA1	ABC	chr9	104819723	rs781457132	C	CTA	p.Gly1035ValfsTer43	frameshift_variant	0
ABCA1	ABC	chr9	104840386		C	T	p.Gly316Glu	missense_variant	0
ABCA1	ABC	chr9	104829101	rs747060874	T	C	p.Met644Val	missense_variant	0.333333
ABCA1	ABC	chr9	104884458	rs1436757527	G	A	p.Pro91Ser	missense_variant	0
ABCA1	ABC	chr9	104884460	rs771601621	GC	G	p.Ala90LeufsTer33	frameshift_variant	0
ABCA1	ABC	chr9	104829037	rs764572228	G	A	p.Ala665Val	missense_variant	0.166667
ABCA1	ABC	chr9	104832618	rs763032881	T	A	p.Asn489Tyr	missense_variant	0
ABCA1	ABC	chr9	104832696	rs770978809	T	A	p.Ile463Phe	missense_variant	0.333333
ABCA1	ABC	chr9	104840427	rs753928406	C	A	p.Gln302His	missense_variant	0.166667
ABCA1	ABC	chr9	104785625	rs1317928824	T	A	p.Tyr2139Phe	missense_variant	0.166667
ABCA1	ABC	chr9	104799988	rs765833937	C	A	p.Val1592Leu	missense_variant	0.333333
ABCA1	ABC	chr9	104832585	rs745615655	G	A	p.Arg500Cys	missense_variant	0
ABCA1	ABC	chr9	104804660	rs752056503	G	T	p.Leu1509Met	missense_variant	0.166667
ABCA1	ABC	chr9	104884482	rs1408254842	G	A	p.Arg83Cys	missense_variant	0
ABCA1	ABC	chr9	104819686	rs1832122282	A	C	p.Phe1047Leu	missense_variant	0.166667
ABCA1	ABC	chr9	104794444	rs779927521	G	A	p.Arg1817Ter	stop_gained	0
ABCA1	ABC	chr9	104818878	rs776677017	T	A	p.Thr1083Ser	missense_variant	0.166667
ABCA1	ABC	chr9	104802145	rs74913556	G	A	p.Ser1536Phe	missense_variant	0
ABCA1	ABC	chr9	104831041	rs766144819	GC	G	p.Gly592AlafsTer17	frameshift_variant	0
ABCA1	ABC	chr9	104784433	rs1564070431	T	TCCTTGGCAAAGTTCACAAATACCTGTTAAAAGATTAAGATGGACCTTTATAAATACCACTCA	p.Asp2223ValfsTer10	stop_gained	0
ABCA1	ABC	chr9	104819974	rs1380091764	A	G	p.Val1019Ala	missense_variant	0.333333
ABCA1	ABC	chr9	104837492	rs781460718	G	A	p.Pro377Leu	missense_variant	0
ABCA1	ABC	chr9	104793241		T	C	p.Met1856Val	missense_variant	0.166667
ABCA1	ABC	chr9	104820035	rs138735406	G	C	p.Arg999Gly	missense_variant	0.166667
ABCA1	ABC	chr9	104819624	rs778885878	C	T	p.Arg1068His	missense_variant	0
ABCA1	ABC	chr9	104819652	rs371168450	G	A	p.Pro1059Ser	missense_variant	0
ABCA1	ABC	chr9	104793201	rs1170155941	A	C	p.Leu1869Arg	missense_variant	0
ABCA1	ABC	chr9	104794511		C	CAAAAA	c.5383-2_5383-1insTTTTT	splice_acceptor_variant	0
ABCA1	ABC	chr9	104791994	rs995195717	T	C	p.Tyr1921Cys	missense_variant	0
ABCA1	ABC	chr9	104821487	rs1832343132	A	G	p.Phe950Leu	missense_variant	0.166667
ABCA1	ABC	chr9	104796406	rs758640488	C	T	p.Ala1714Thr	missense_variant	0.166667
ABCA1	ABC	chr9	104821448	rs993692908	C	T	p.Asp963Asn	missense_variant	0.166667
ABCA1	ABC	chr9	104788433	rs975172293	A	G	p.Val2021Ala	missense_variant	0.333333
ABCA1	ABC	chr9	104814441	rs1564117382	T	C	p.Asp1258Gly	missense_variant	0.333333
ABCA1	ABC	chr9	104799901	rs1479432684	C	T	p.Gly1621Arg	missense_variant	0.166667
ABCA1	ABC	chr9	104799922	rs1830192334	G	A	p.Leu1614Phe	missense_variant	0
ABCA1	ABC	chr9	104819606	rs1180709142	A	C	p.Leu1074Arg	missense_variant	0
ABCA1	ABC	chr9	104827067	rs765557857	A	C	p.Phe740Val	missense_variant	0
ABCA1	ABC	chr9	104831058	rs1564147489	G	GC	p.Arg587AlafsTer43	frameshift_variant	0
ABCA1	ABC	chr9	104786391	rs981909541	C	T	c.6309-1G>A	splice_acceptor_variant	0
ABCA1	ABC	chr9	104825886	rs143626002	C	T	p.Ser780Asn	missense_variant	0.166667
ABCA1	ABC	chr9	104837516	rs370223805	C	A	p.Arg369Leu	missense_variant	0
ABCA1	ABC	chr9	104786383	rs750878525	C	T	p.Glu2106Lys	missense_variant	0
ABCA1	ABC	chr9	104790970		G	A	p.Thr1960Ile	missense_variant	0
ABCA1	ABC	chr9	104884570		T	C	c.161-2A>G	splice_acceptor_variant	0
ABCA1	ABC	chr9	104786370		A	G	p.Leu2110Pro	missense_variant	0
ABCA1	ABC	chr9	104816330		G	A	p.Ser1184Phe	missense_variant	0.333333
ABCA1	ABC	chr9	104794440	rs1656744060	C	T	p.Gly1818Glu	missense_variant	0
ABCA1	ABC	chr9	104799963		T	C	p.His1600Arg	missense_variant	0
ABCA1	ABC	chr9	104810840	rs1831213945	G	A	p.Leu1379Phe	missense_variant	0
ABCA1	ABC	chr9	104816312		T	G	p.His1190Pro	missense_variant	0
ABCA1	ABC	chr9	104819998		T	G	p.Glu1011Ala	missense_variant	0.166667
ABCA1	ABC	chr9	104831760	rs1833348464	A	G	p.Leu526Pro	missense_variant	0
ABCA1	ABC	chr9	104840452		G	C	p.Ser294Cys	missense_variant	0.333333
ABCA1	ABC	chr9	104810925		C	A	c.4051-1G>T	splice_acceptor_variant	0
ABCA1	ABC	chr9	104824555		AG	A	p.Trp856GlyfsTer40	frameshift_variant	0
ABCA1	ABC	chr9	104855811		CA	C	p.Trp333GlyfsTer18	frameshift_variant	0
ABCA1	ABC	chr9	104785476		T	A	p.Arg2189Trp	missense_variant	0
ABCA1	ABC	chr9	104785481		A	C	p.Leu2187Arg	missense_variant	0
ABCA1	ABC	chr9	104856021	rs747364362	GCTGCTACTGCTGCA	G	p.Ala259AsnfsTer92	frameshift_variant	0
ABCA1	ABC	chr9	104819932	rs1257487627	A	G	p.Leu1033Pro	missense_variant	0
ABCA1	ABC	chr9	104791971	rs1829465967	C	G	p.Val1929Leu	missense_variant	0.333333
ABCA1	ABC	chr9	104799847		T	G	p.Thr1639Pro	missense_variant	0
ABCA1	ABC	chr9	104889196		C	A	c.67-1G>T	splice_acceptor_variant	0
ABCA1	ABC	chr9	104825872		C	T	p.Val785Met	missense_variant	0.166667
ABCA1	ABC	chr9	104787922	rs1829066562	G	T	p.Leu2068Met	missense_variant	0.166667
ABCA1	ABC	chr9	104785424	rs1484473435	T	C	p.Tyr2206Cys	missense_variant	0
ABCA1	ABC	chr9	104794443		C	T	p.Arg1817Gln	missense_variant	0.166667
ABCA1	ABC	chr9	104825685		G	A	p.Pro847Leu	missense_variant	0
ABCA1	ABC	chr9	104822556		A	C	p.Phe923Cys	missense_variant	0.166667
ABCA1	ABC	chr9	104820008	rs776303990	C	A	p.Val1008Leu	missense_variant	0.333333
ABCA1	ABC	chr9	104884427	rs746595809	A	G	p.Ile101Thr	missense_variant	0.166667
ABCA1	ABC	chr9	104861698		G	A	p.Ala175Val	missense_variant	0.333333
ABCA1	ABC	chr9	104884443		T	A	p.Asn96Tyr	missense_variant	0
ABCA1	ABC	chr9	104812690		C	G	p.Asp1312His	missense_variant	0.166667
ABCA1	ABC	chr9	104819690	rs141021096	G	T	p.Ala1046Asp	missense_variant	0
ABCA1	ABC	chr9	104903648	rs777372679	A	G	p.Leu11Pro	missense_variant	0
ABCA1	ABC	chr9	104840520	rs1351142476	C	A	c.814-1G>T	splice_acceptor_variant	0
ABCA1	ABC	chr9	104817261		CCTCTGCCTCCA	C	p.Ser1165ArgfsTer27	frameshift_variant	0
ABCA1	ABC	chr9	104806261		C	G	p.Gly1482Arg	missense_variant	0
ABCA1	ABC	chr9	104818703	rs372999938	G	A	p.Ser1141Phe	missense_variant	0.166667
ABCA1	ABC	chr9	104818868	rs1243735940	A	G	p.Leu1086Pro	missense_variant	0
ABCA1	ABC	chr9	104806272	rs962976305	G	A	p.Pro1478Leu	missense_variant	0
ABCA1	ABC	chr9	104824566	rs757066784	A	C	p.Ile852Ser	missense_variant	0
ABCA1	ABC	chr9	104818745		T	G	p.Tyr1127Ser	missense_variant	0.166667
ABCA1	ABC	chr9	104818746		A	G	p.Tyr1127His	missense_variant	0.166667
ABCA1	ABC	chr9	104821495	rs771631840	G	T	p.Thr947Asn	missense_variant	0.166667
ABCA1	ABC	chr9	104824552		A	G	p.Tyr857His	missense_variant	0.166667
ABCA1	ABC	chr9	104785415	rs766870701	G	A	p.Ser2209Phe	missense_variant	0
ABCA1	ABC	chr9	104794413	rs756858766	G	C	p.Ala1827Gly	missense_variant	0.333333
ABCA1	ABC	chr9	104786304	rs773185743	T	G	p.Lys2132Thr	missense_variant	0
ABCA1	ABC	chr9	104786924	rs1331514556	C	T	p.Cys2086Tyr	missense_variant	0.333333
ABCA1	ABC	chr9	104822536	rs1197355076	A	T	p.Ser930Thr	missense_variant	0.333333
ABCA1	ABC	chr9	104837045	rs1833878392	A	G	p.Trp416Arg	missense_variant	0
ABCA1	ABC	chr9	104787937	rs1230482589	G	A	p.Pro2063Ser	missense_variant	0
ABCA1	ABC	chr9	104786319	rs1375277326	C	T	p.Ser2127Asn	missense_variant	0.166667
ABCA1	ABC	chr9	104796198	rs904587294	C	A	c.5238-1G>T	splice_acceptor_variant	0
ABCA1	ABC	chr9	104830940	rs1380230769	C	A	p.Cys626Phe	missense_variant	0
ABCA1	ABC	chr9	104814132		G	A	p.Ser1296Phe	missense_variant	0.333333
ABCA1	ABC	chr9	104837030		G	A	p.Pro421Ser	missense_variant	0
ABCA1	ABC	chr9	104831061		T	C	p.Met586Val	missense_variant	0.333333
ABCA1	ABC	chr9	104804647	rs763399865	T	TA	p.Tyr1513LeufsTer17	frameshift_variant	0
ABCA1	ABC	chr9	104788526		T	C	p.Tyr1990Cys	missense_variant	0
ABCA1	ABC	chr9	104793202		G	C	p.Leu1869Val	missense_variant	0.333333
ABCA1	ABC	chr9	104788520		G	C	p.Pro1992Arg	missense_variant	0
ABCA1	ABC	chr9	104787952	rs1489055948	C	T	p.Ala2058Thr	missense_variant	0.166667
ABCA1	ABC	chr9	104788479	rs1453119074	G	A	p.His2006Tyr	missense_variant	0.166667
ABCA1	ABC	chr9	104787963	rs753554858	G	C	p.Ser2054Cys	missense_variant	0.166667
ABCA1	ABC	chr9	104837527		A	C	p.Ser365Arg	missense_variant	0.333333
ABCA1	ABC	chr9	104787970		T	G	p.Lys2052Gln	missense_variant	0
ABCA1	ABC	chr9	104798560	rs1269313427	A	G	p.Val1661Ala	missense_variant	0
ABCA1	ABC	chr9	104828976	rs780099047	C	A	p.Trp685Cys	missense_variant	0
ABCA1	ABC	chr9	104827042	rs774370254	G	C	p.Ala748Gly	missense_variant	0.166667
ABCA1	ABC	chr9	104800563	rs1830242833	G	C	p.Leu1574Val	missense_variant	0.166667
ABCA1	ABC	chr9	104828989	rs1243565109	A	G	p.Leu681Pro	missense_variant	0
ABCA1	ABC	chr9	104829009		C	G	p.Met674Ile	missense_variant	0.166667
ABCA1	ABC	chr9	104858617		G	A	p.Gln209Ter	stop_gained	0
ABCA1	ABC	chr9	104812710	rs1422196563	G	A	p.Thr1305Ile	missense_variant	0.333333
ABCA1	ABC	chr9	104827103	rs1373146965	C	A	p.Val728Leu	missense_variant	0.333333
ABCA1	ABC	chr9	104828941	rs753236712	G	A	p.Ala697Val	missense_variant	0.333333
ABCA1	ABC	chr9	104831019	rs778447748	C	T	p.Val600Met	missense_variant	0.166667
ABCA1	ABC	chr9	104831818	rs751985218	G	C	p.Leu507Val	missense_variant	0.166667
ABCA1	ABC	chr9	104799900	rs1250000967	C	T	p.Gly1621Glu	missense_variant	0.333333
ABCA1	ABC	chr9	104810867		G	A	p.Pro1370Ser	missense_variant	0
ABCA1	ABC	chr9	104840389	rs1834258923	C	A	p.Gly315Val	missense_variant	0
ABCA1	ABC	chr9	104819651		G	A	p.Pro1059Leu	missense_variant	0
ABCA1	ABC	chr9	104840423	rs764225891	C	T	p.Val304Met	missense_variant	0.166667
ABCA1	ABC	chr9	104814177		C	G	p.Cys1281Ser	missense_variant	0.333333
ABCA1	ABC	chr9	104816252		T	C	p.Tyr1210Cys	missense_variant	0
ABCA1	ABC	chr9	104819676		A	G	p.Ser1051Pro	missense_variant	0.166667
ABCA1	ABC	chr9	104790979	rs759114091	T	G	p.Lys1957Thr	missense_variant	0
ABCA1	ABC	chr9	104840489	rs374404992	G	A	p.Arg282Ter	stop_gained	0
ABCA1	ABC	chr9	104825886	rs143626002	C	G	p.Ser780Thr	missense_variant	0.166667
ABCA1	ABC	chr9	104784419	rs923910019	C	T	p.Asp2228Asn	missense_variant	0.333333
ABCA1	ABC	chr9	104814117	rs1831517921	C	T	c.3901+1G>A	splice_donor_variant	0
ABCA1	ABC	chr9	104818780	rs387906414	GGA	G	p.Ser1115ProfsTer31	frameshift_variant	0
ABCA1	ABC	chr9	104818830	rs28933692	C	T	p.Asp1099Asn	missense_variant	0
ABCA1	ABC	chr9	104822599	rs1400383111	G	A	p.Arg909Ter	stop_gained	0
ABCA1	ABC	chr9	104818809	rs1033439149	G	A	p.His1106Tyr	missense_variant	0.333333
ABCA1	ABC	chr9	104793229	rs1439949325	CT	C	p.Val1861TrpfsTer9	frameshift_variant	0
ABCA1	ABC	chr9	104837531	rs775035559	G	C	p.Ser364Cys	missense_variant	0.166667
ABCA1	ABC	chr9	104799844	rs750722045	T	C	p.Lys1640Glu	missense_variant	0.166667
ABCA1	ABC	chr9	104840349	rs750788080	G	T	p.Asn328Lys	missense_variant	0.166667
ABCA1	ABC	chr9	104790944	rs1435223680	C	G	p.Asp1969His	missense_variant	0.333333
ABCA1	ABC	chr9	104810918	rs763519545	A	T	p.Leu1353Met	missense_variant	0.166667
ABCA1	ABC	chr9	104791963	rs1829465556	C	A	p.Arg1931Ser	missense_variant	0.333333
ABCA1	ABC	chr9	104817225	rs763892609	C	T	c.3541+1G>A	splice_donor_variant	0
ABCA1	ABC	chr9	104794418		G	T	p.Asn1825Lys	missense_variant	0
ABCA1	ABC	chr9	104794432	rs958185037	C	T	p.Asp1821Asn	missense_variant	0.333333
ABCA1	ABC	chr9	104836982	rs150448790	G	C	p.Arg437Gly	missense_variant	0
ABCA1	ABC	chr9	104806245		G	A	p.Pro1487Leu	missense_variant	0.333333
ABCA1	ABC	chr9	104804721	rs1432541388	C	G	c.4465-1G>C	splice_acceptor_variant	0
ABCA1	ABC	chr9	104889100		A	T	c.160+2T>A	splice_donor_variant	0
ABCA1	ABC	chr9	104791974	rs1171070188	C	A	p.Ala1928Ser	missense_variant	0.166667
ABCA1	ABC	chr9	104824564	rs1159795276	G	A	p.Pro853Ser	missense_variant	0
ABCA1	ABC	chr9	104861751	rs773518130	G	C	p.Phe157Leu	missense_variant	0.333333
ABCA1	ABC	chr9	104861758	rs1406953660	G	A	p.Ser155Phe	missense_variant	0.333333
ABCA1	ABC	chr9	104889196		C	G	c.67-1G>C	splice_acceptor_variant	0
ABCA1	ABC	chr9	104821481	rs749717998	G	A	p.Pro952Ser	missense_variant	0
ABCA1	ABC	chr9	104796178		TGA	T	p.Leu1752HisfsTer28	frameshift_variant	0
ABCA1	ABC	chr9	104831069	rs1330881375	A	G	p.Phe583Ser	missense_variant	0.166667
ABCA1	ABC	chr9	104788539		G	A	p.Gln1986Ter	stop_gained	0
ABCA1	ABC	chr9	104802152	rs1830393279	C	T	p.Gly1534Ser	missense_variant	0
ABCA1	ABC	chr9	104793256	rs1262486352	G	A	p.Arg1851Ter	stop_gained	0
ABCA1	ABC	chr9	104819592		G	A	p.Arg1079Ter	stop_gained	0
ABCA1	ABC	chr9	104831048		C	T	p.Trp590Ter	stop_gained	0
ABCA1	ABC	chr9	104787996		C	T	p.Gly2043Asp	missense_variant	0.166667
ABCA1	ABC	chr9	104828980	rs1197495439	C	T	p.Ser684Asn	missense_variant	0.166667
ABCA1	ABC	chr9	104819679	rs1332373044	C	T	p.Gly1050Arg	missense_variant	0.166667
ABCA1	ABC	chr9	104829104	rs769145294	A	T	p.Phe643Ile	missense_variant	0.166667
ABCA1	ABC	chr9	104806263	rs1207826284	G	C	p.Ala1481Gly	missense_variant	0
ABCA1	ABC	chr9	104806273	rs1830755283	G	T	p.Pro1478Thr	missense_variant	0
ABCA1	ABC	chr9	104794390	rs1385095364	A	C	p.Phe1835Val	missense_variant	0.166667
ABCA1	ABC	chr9	104806399	rs937982677	A	G	p.Trp1436Arg	missense_variant	0
ABCA1	ABC	chr9	104824553	rs1167873311	C	G	p.Trp856Cys	missense_variant	0
ABCA1	ABC	chr9	104786956	rs1273491705	C	T	p.Met2075Ile	missense_variant	0.166667
ABCA1	ABC	chr9	104818781	rs1832008812	G	A	p.Ser1115Phe	missense_variant	0.166667
ABCA1	ABC	chr9	104784425	rs1416460535	C	A	p.Asp2226Tyr	missense_variant	0
ABCA1	ABC	chr9	104837030	rs747456074	G	T	p.Pro421Thr	missense_variant	0
ABCA1	ABC	chr9	104784319	rs1828717660	A	G	p.Val2261Ala	missense_variant	0.333333
ABCA1	ABC	chr9	104786341	rs1396119662	C	T	p.Gly2120Arg	missense_variant	0
ABCA1	ABC	chr9	104799927	rs1427138461	G	A	p.Ala1612Val	missense_variant	0.166667
ABCA1	ABC	chr9	104828985	rs1354618776	C	T	p.Trp682Ter	stop_gained	0
ABCA1	ABC	chr9	104827150	rs1832879007	T	C	p.Tyr712Cys	missense_variant	0
ABCA1	ABC	chr9	104787991	rs1263936314	A	G	p.Tyr2045His	missense_variant	0
ABCA1	ABC	chr9	104816142	rs796051872	C	A	c.3738+1G>T	splice_donor_variant	0
ABCA1	ABC	chr9	104788536	rs747424713	T	C	p.Asn1987Asp	missense_variant	0.333333
ABCA1	ABC	chr9	104812622	rs757389241	C	T	p.Trp1334Ter	stop_gained	0
ABCA1	ABC	chr9	104810826	rs1175070771	C	T	p.Met1383Ile	missense_variant	0.333333
ABCA1	ABC	chr9	104884490	rs983387544	G	C	p.Pro80Arg	missense_variant	0
ABCA1	ABC	chr9	104827024	rs567334879	T	C	p.Tyr754Cys	missense_variant	0
ABCA1	ABC	chr9	104817225	rs763892609	C	A	c.3541+1G>T	splice_donor_variant	0
ABCA1	ABC	chr9	104817262	rs1196911236	C	A	p.Gly1169Ter	stop_gained	0
ABCA1	ABC	chr9	104819930	rs1341126671	A	T	p.Ser1034Thr	missense_variant	0.166667
ABCA1	ABC	chr9	104831047	rs1177298031	C	A	p.Trp590Cys	missense_variant	0
ABCA1	ABC	chr9	104806276	rs137854494	A	G	p.Cys1477Arg	missense_variant	0
ABCA1	ABC	chr9	104818844	rs1211257538	G	A	p.Ala1094Val	missense_variant	0.166667
ABCA1	ABC	chr9	104785443	rs755264102	G	A	p.Arg2200Ter	stop_gained	0
ABCA1	ABC	chr9	104831766	rs925663980	A	G	p.Met524Thr	missense_variant	0.333333
ABCA1	ABC	chr9	104793280	rs1829588980	G	A	p.Pro1843Ser	missense_variant	0.166667
ABCA1	ABC	chr9	104821420	rs1588300788	C	T	p.Arg972Gln	missense_variant	0
ABCA1	ABC	chr9	104798496	rs900084382	G	T	p.Ser1682Arg	missense_variant	0.166667
ABCA1	ABC	chr9	104786343	rs1345500775	T	C	p.Asn2119Ser	missense_variant	0.333333
ABCA1	ABC	chr9	104825850	rs762990532	T	C	p.Glu792Gly	missense_variant	0
ABCA1	ABC	chr9	104812599	rs576515619	C	T	p.Arg1342Gln	missense_variant	0
ABCA1	ABC	chr9	104786299		T	C	p.Arg2134Gly	missense_variant	0.166667
ABCA1	ABC	chr9	104831624		A	T	p.Asp571Glu	missense_variant	0.166667
ABCA1	ABC	chr9	104832572		A	C	c.1509+2T>G	splice_donor_variant	0
ABCA1	ABC	chr9	104883137		T	C	p.Asp108Gly	missense_variant	0
ABCA1	ABC	chr9	104817331		C	T	c.3535+1G>A	splice_donor_variant	0
ABCA1	ABC	chr9	104790976	rs1829375493	A	G	p.Met1958Thr	missense_variant	0
ABCA1	ABC	chr9	104831634		T	C	p.Lys568Arg	missense_variant	0.166667
ABCA1	ABC	chr9	104784455	rs1828730852	C	A	p.Val2216Leu	missense_variant	0.166667
ABCA1	ABC	chr9	104837522		A	G	p.Leu367Pro	missense_variant	0
ABCA1	ABC	chr9	104884442		T	C	p.Asn96Ser	missense_variant	0
ABCA1	ABC	chr9	104788037		A	C	p.Ile2029Met	missense_variant	0.333333
ABCA1	ABC	chr9	104796112	rs764515770	G	C	p.Leu1775Val	missense_variant	0.333333
ABCA1	ABC	chr9	104796384		A	G	p.Phe1721Ser	missense_variant	0
ABCA1	ABC	chr9	104816333		A	G	p.Ile1183Thr	missense_variant	0.333333
ABCA1	ABC	chr9	104818792		A	C	p.Cys1111Trp	missense_variant	0.166667
ABCA1	ABC	chr9	104825739		A	G	p.Leu829Pro	missense_variant	0
ABCA1	ABC	chr9	104827076		T	G	p.Ser737Arg	missense_variant	0
ABCA1	ABC	chr9	104832594		T	G	p.Thr497Pro	missense_variant	0.166667
ABCA1	ABC	chr9	104858577		A	T	p.Leu222Gln	missense_variant	0
ABCA1	ABC	chr9	104884527	rs928929671	G	A	p.Pro68Ser	missense_variant	0.166667
ABCA1	ABC	chr9	104884554		T	C	p.Lys59Glu	missense_variant	0.166667
ABCA1	ABC	chr9	104884553		T	TTA	p.Lys59IlefsTer65	frameshift_variant	0
ABCA1	ABC	chr9	104792845		G	A	p.Gln1900Ter	stop_gained	0
ABCA1	ABC	chr9	104812724		T	C	c.3902-2A>G	splice_acceptor_variant	0
ABCA1	ABC	chr9	104831082		G	A	p.Arg579Ter	stop_gained	0
ABCA1	ABC	chr9	104855832		AC	A	p.Val326CysfsTer25	frameshift_variant	0
ABCA1	ABC	chr9	104786348		C	T	p.Met2117Ile	missense_variant	0.166667
ABCA1	ABC	chr9	104798531		T	A	p.Ser1671Cys	missense_variant	0
ABCA1	ABC	chr9	104798572		A	C	p.Val1657Gly	missense_variant	0
ABCA1	ABC	chr9	104806284		A	T	p.Leu1474Gln	missense_variant	0
ABCA1	ABC	chr9	104809487		C	G	p.Cys1418Ser	missense_variant	0
ABCA1	ABC	chr9	104810831		A	C	p.Trp1382Gly	missense_variant	0.333333
ABCA1	ABC	chr9	104810842		T	C	p.Glu1378Gly	missense_variant	0.333333
ABCA1	ABC	chr9	104814162		G	A	p.Thr1286Ile	missense_variant	0.333333
ABCA1	ABC	chr9	104814175		G	A	p.Leu1282Phe	missense_variant	0.333333
ABCA1	ABC	chr9	104821453		C	T	p.Gly961Glu	missense_variant	0
ABCA1	ABC	chr9	104821460		T	G	p.Ile959Leu	missense_variant	0.333333
ABCA1	ABC	chr9	104825724		A	G	p.Leu834Pro	missense_variant	0
ABCA1	ABC	chr9	104827096		A	T	p.Ile730Asn	missense_variant	0
ABCA1	ABC	chr9	104837453		G	C	p.Pro390Arg	missense_variant	0.333333
ABCA1	ABC	chr9	104840380	rs1270136273	T	G	p.Lys318Thr	missense_variant	0.333333
ABCA1	ABC	chr9	104840404		C	T	p.Gly310Glu	missense_variant	0
ABCA1	ABC	chr9	104785515		G	T	p.Leu2176Ile	missense_variant	0.333333
ABCA1	ABC	chr9	104794458	rs1031101359	T	A	p.His1812Leu	missense_variant	0
ABCA1	ABC	chr9	104818875		T	A	p.Ile1084Phe	missense_variant	0
ABCA1	ABC	chr9	104786302	rs1181651001	T	A	p.Asn2133Tyr	missense_variant	0.333333
ABCA1	ABC	chr9	104804625	rs1300911170	C	T	c.4559+1G>A	splice_donor_variant	0
ABCA1	ABC	chr9	104791006	rs1257797803	T	A	p.Asn1948Ile	missense_variant	0
ABCA1	ABC	chr9	104790980	rs1330596980	T	G	p.Lys1957Gln	missense_variant	0.333333
ABCA1	ABC	chr9	104785640	rs1554696687	C	A	c.6402-1G>T	splice_acceptor_variant	0
ABCA1	ABC	chr9	104818774	rs1465900695	A	C	p.Phe1117Leu	missense_variant	0.166667
ABCA1	ABC	chr9	104800530	rs778755161	C	A	p.Asp1585Tyr	missense_variant	0
ABCA1	ABC	chr9	104837050	rs986723268	C	A	p.Gly414Val	missense_variant	0.333333
ABCA1	ABC	chr9	104785427		T	C	p.Asp2205Gly	missense_variant	0
ABCA1	ABC	chr9	104883144	rs774529961	A	T	p.Phe106Ile	missense_variant	0.333333
ABCA1	ABC	chr9	104889190		C	A	p.Gln24His	missense_variant	0.166667
ABCA1	ABC	chr9	104792906	rs775725710	T	A	p.Arg1879Ser	missense_variant	0.333333
ABCA1	ABC	chr9	104799891	rs780714138	G	T	p.Pro1624His	missense_variant	0.166667
ABCA1	ABC	chr9	104784399	rs1309470299	TGA	T	p.Ser2234IlefsTer20	frameshift_variant	0
ABCA1	ABC	chr9	104804638	rs1830613126	A	G	p.Ile1516Thr	missense_variant	0.333333
ABCA1	ABC	chr9	104788053	rs1829078271	A	G	p.Val2024Ala	missense_variant	0.333333
ABCA1	ABC	chr9	104792839	rs1185382358	T	TTC	p.Ile1902GlufsTer12	frameshift_variant	0
ABCA1	ABC	chr9	104788541	rs777160137	T	G	p.His1985Pro	missense_variant	0.166667
ABCA1	ABC	chr9	104861717		C	T	p.Val169Met	missense_variant	0.166667
ABCA1	ABC	chr9	104889159	rs775267661	TA	T	p.Phe34LeufsTer4	frameshift_variant	0
ABCA1	ABC	chr9	104799983	rs1305088181	C	G	p.Trp1593Cys	missense_variant	0
ABCA1	ABC	chr9	104831047	rs1177298031	C	G	p.Trp590Cys	missense_variant	0
ABCA1	ABC	chr9	104840281	rs565801067	G	T	p.Thr351Lys	missense_variant	0.166667
ABCA1	ABC	chr9	104840281	rs565801067	G	A	p.Thr351Ile	missense_variant	0.166667
ABCA1	ABC	chr9	104799972		T	C	p.Lys1597Arg	missense_variant	0.166667
ABCA1	ABC	chr9	104831043		C	T	p.Gly592Ser	missense_variant	0
ABCA1	ABC	chr9	104798529	rs1382766437	G	T	p.Ser1671Arg	missense_variant	0
ABCA1	ABC	chr9	104798540		C	A	p.Val1668Phe	missense_variant	0
ABCA1	ABC	chr9	104809497	rs1438323919	C	T	p.Gly1415Arg	missense_variant	0
ABCA1	ABC	chr9	104816268		T	G	p.Thr1205Pro	missense_variant	0.166667
ABCA1	ABC	chr9	104884430	rs868563297	G	C	p.Ser100Cys	missense_variant	0
ABCA1	ABC	chr9	104884524	rs756278529	A	C	p.Trp69Gly	missense_variant	0
ABCA1	ABC	chr9	104798476		A	T	p.Phe1689Tyr	missense_variant	0.333333
ABCA1	ABC	chr9	104799831	rs1360878993	G	A	p.Ser1644Leu	missense_variant	0.166667
ABCA1	ABC	chr9	104814193	rs755256833	C	A	p.Gly1276Trp	missense_variant	0.166667
ABCA1	ABC	chr9	104840357		C	T	p.Glu326Lys	missense_variant	0.166667
ABCA1	ABC	chr9	104840390	rs149241786	C	G	p.Gly315Arg	missense_variant	0
ABCA1	ABC	chr9	104840395	rs748102672	T	A	p.Glu313Val	missense_variant	0
ABCA1	ABC	chr9	104840401		T	C	p.His311Arg	missense_variant	0.333333
ABCA1	ABC	chr9	104802123		TTGAG	T	p.Thr1542LysfsTer16	frameshift_variant	0
ABCA1	ABC	chr9	104816231	rs1277584205	G	T	p.Ala1217Asp	missense_variant	0.333333
ABCA1	ABC	chr9	104816231	rs1277584205	G	C	p.Ala1217Gly	missense_variant	0.333333
ABCA1	ABC	chr9	104819636		T	C	p.Asp1064Gly	missense_variant	0
ABCA1	ABC	chr9	104831045	rs1833257959	C	T	p.Gly591Glu	missense_variant	0
ABCA1	ABC	chr9	104794392	rs1469940879	C	CT	p.Arg1834LysfsTer57	frameshift_variant	0
ABCA1	ABC	chr9	104800565	rs146024599	A	T	p.Phe1573Tyr	missense_variant	0.333333
ABCA1	ABC	chr9	104788029	rs1297382373	A	G	p.Leu2032Pro	missense_variant	0
ABCA1	ABC	chr9	104814442	rs371460659	C	A	p.Asp1258Tyr	missense_variant	0
ABCA1	ABC	chr9	104829038	rs1344573501	C	A	p.Ala665Ser	missense_variant	0.333333
ABCA1	ABC	chr9	104829079	rs1270297708	G	A	p.Ser651Leu	missense_variant	0
ABCA1	ABC	chr9	104825790	rs1268855022	C	G	p.Ser812Thr	missense_variant	0.166667
ABCA1	ABC	chr9	104788517	rs1829123909	T	G	p.Gln1993Pro	missense_variant	0
ABCA1	ABC	chr9	104785404	rs773860524	G	C	p.Leu2213Val	missense_variant	0.166667
ABCA1	ABC	chr9	104788527	rs1241006369	A	G	p.Tyr1990His	missense_variant	0
ABCA1	ABC	chr9	104827048	rs200447864	G	C	p.Ala746Gly	missense_variant	0
ABCA1	ABC	chr9	104794487	rs1564086535	GA	G	p.Ile1802ThrfsTer2	frameshift_variant	0
ABCA1	ABC	chr9	104794511		CTAA	C	c.5383-4_5383-2del	splice_acceptor_variant	0
ABCA1	ABC	chr9	104883150	rs141348278	G	A	p.Arg104Cys	missense_variant	0
ABCA1	ABC	chr9	104830936	rs376462722	G	C	p.Tyr627Ter	stop_gained	0
ABCA1	ABC	chr9	104822535	rs1832456456	G	A	p.Ser930Phe	missense_variant	0.166667
ABCA1	ABC	chr9	104821481	rs749717998	G	C	p.Pro952Ala	missense_variant	0.166667
ABCA1	ABC	chr9	104858563	rs976402066	G	A	p.Arg227Ter	stop_gained	0
ABCA1	ABC	chr9	104793182	rs1481567255	G	T	p.Phe1875Leu	missense_variant	0.333333
ABCA1	ABC	chr9	104798425	rs1830076890	T	C	p.Asp1706Gly	missense_variant	0
ABCA1	ABC	chr9	104784335		CT	C	p.Val2256Ter	frameshift_variant	0
ABCA1	ABC	chr9	104829063	rs751098544	G	C	p.Ile656Met	missense_variant	0.333333
ABCA1	ABC	chr9	104855737		T	TA	p.Thr358TyrfsTer4	frameshift_variant	0
ABCA1	ABC	chr9	104794488		A	T	p.Ile1802Asn	missense_variant	0.166667
ABCA1	ABC	chr9	104785481	rs200426848	A	G	p.Leu2187Pro	missense_variant	0
ABCA1	ABC	chr9	104903677		C	A	p.Met1?	start_lost	0
ABCA1	ABC	chr9	104855796	rs748274326	C	CT	p.Ser338LysfsTer18	frameshift_variant	0
ABCA1	ABC	chr9	104903653	rs1232298897	C	G	p.Leu9Phe	missense_variant	0.166667
ABCA1	ABC	chr9	104903651		A	G	p.Leu10Pro	missense_variant	0
ABCA1	ABC	chr9	104903633	rs1466089023	G	C	p.Thr16Ser	missense_variant	0.166667
ABCA1	ABC	chr9	104903649		G	C	p.Leu11Val	missense_variant	0.166667
ABCA1	ABC	chr9	104785469	rs1234264555	A	C	p.Phe2191Cys	missense_variant	0
ABCA1	ABC	chr9	104785466		C	CTGAA	p.Ser2192IlefsTer24	frameshift_variant	0
ABCA1	ABC	chr9	104817229		G	A	p.Gln1180Ter	stop_gained	0
ABCA1	ABC	chr9	104855826	rs762732989	C	T	p.Trp328Ter	stop_gained	0
ABCA1	ABC	chr9	104855828		GAGCACCCAGATTCTGA	G	p.Phe322SerfsTer24	frameshift_variant	0
ABCA1	ABC	chr9	104796052		C	T	c.5382+1G>A	splice_donor_variant	0
ABCA1	ABC	chr9	104856030		GC	G	p.Ala260GlnfsTer2	frameshift_variant	0
ABCA1	ABC	chr9	104806239	rs1297624106	A	T	c.4464+2T>A	splice_donor_variant	0
ABCA1	ABC	chr9	104831621	rs1458225715	C	A	c.1715+1G>T	splice_donor_variant	0
ABCA1	ABC	chr9	104796070	rs764598814	C	G	p.Glu1789Gln	missense_variant	0.333333
ABCA1	ABC	chr9	104796076		C	T	p.Val1787Met	missense_variant	0.333333
ABCA1	ABC	chr9	104831625		T	A	p.Asp571Val	missense_variant	0
ABCA1	ABC	chr9	104806255		G	C	p.Leu1484Val	missense_variant	0.166667
ABCA1	ABC	chr9	104818683		T	G	p.Thr1148Pro	missense_variant	0.333333
ABCA1	ABC	chr9	104822497		T	C	p.Met943Val	missense_variant	0.333333
ABCA1	ABC	chr9	104796095		A	C	p.Asn1780Lys	missense_variant	0
ABCA1	ABC	chr9	104831085		G	A	p.Pro578Ser	missense_variant	0
ABCA1	ABC	chr9	104791938	rs1320596855	C	G	p.Glu1940Gln	missense_variant	0.333333
ABCA1	ABC	chr9	104806261	rs1830753866	C	T	p.Gly1482Arg	missense_variant	0
ABCA1	ABC	chr9	104822502	rs1254244346	G	A	p.Thr941Ile	missense_variant	0
ABCA1	ABC	chr9	104822502		G	T	p.Thr941Asn	missense_variant	0
ABCA1	ABC	chr9	104818869	rs1478110200	G	C	p.Leu1086Val	missense_variant	0.333333
ABCA1	ABC	chr9	104791941	rs745529788	C	T	p.Gly1939Ser	missense_variant	0
ABCA1	ABC	chr9	104806263		G	A	p.Ala1481Val	missense_variant	0.166667
ABCA1	ABC	chr9	104791944		G	A	p.Pro1938Ser	missense_variant	0.333333
ABCA1	ABC	chr9	104837083	rs1833882697	A	G	p.Phe403Ser	missense_variant	0
ABCA1	ABC	chr9	104818700		C	T	p.Cys1142Tyr	missense_variant	0.333333
ABCA1	ABC	chr9	104818706	rs1447297449	C	A	p.Ser1140Ile	missense_variant	0.333333
ABCA1	ABC	chr9	104819941	rs1415424191	G	A	p.Thr1030Ile	missense_variant	0.333333
ABCA1	ABC	chr9	104831070		AG	A	p.Phe583LeufsTer26	frameshift_variant	0
ABCA1	ABC	chr9	104806268		T	TG	p.Gly1480ArgfsTer50	frameshift_variant	0
ABCA1	ABC	chr9	104837077		T	G	p.Glu405Ala	missense_variant	0.166667
ABCA1	ABC	chr9	104858521		C	T	c.720+1G>A	splice_donor_variant	0
ABCA1	ABC	chr9	104785506	rs1003967395	G	A	p.Gln2179Ter	stop_gained	0
ABCA1	ABC	chr9	104790941		C	T	p.Ala1970Thr	missense_variant	0
ABCA1	ABC	chr9	104818860		G	A	p.His1089Tyr	missense_variant	0
ABCA1	ABC	chr9	104818734		C	G	p.Val1131Leu	missense_variant	0.333333
ABCA1	ABC	chr9	104821507		C	T	c.2829-1G>A	splice_acceptor_variant	0
ABCA1	ABC	chr9	104818853		A	G	p.Met1091Thr	missense_variant	0.166667
ABCA1	ABC	chr9	104818851	rs1290195206	C	A	p.Asp1092Tyr	missense_variant	0
ABCA1	ABC	chr9	104858535		A	T	p.Leu236Gln	missense_variant	0.333333
ABCA1	ABC	chr9	104858535	rs1336447377	A	C	p.Leu236Arg	missense_variant	0.333333
ABCA1	ABC	chr9	104791000	rs1311792433	G	C	p.Ala1950Gly	missense_variant	0
ABCA1	ABC	chr9	104818745	rs1213515910	T	C	p.Tyr1127Cys	missense_variant	0.166667
ABCA1	ABC	chr9	104790997	rs767194623	C	T	p.Gly1951Glu	missense_variant	0
ABCA1	ABC	chr9	104819953	rs1157994684	A	G	p.Leu1026Pro	missense_variant	0.333333
ABCA1	ABC	chr9	104818748	rs1194893251	T	C	p.Tyr1126Cys	missense_variant	0
ABCA1	ABC	chr9	104818746	rs775795007	A	T	p.Tyr1127Asn	missense_variant	0.166667
ABCA1	ABC	chr9	104822521	rs28937314	T	G	p.Asn935His	missense_variant	0
ABCA1	ABC	chr9	104822521	rs28937314	T	C	p.Asn935Asp	missense_variant	0
ABCA1	ABC	chr9	104818749	rs760696627	A	G	p.Tyr1126His	missense_variant	0
ABCA1	ABC	chr9	104796133		C	T	p.Val1768Met	missense_variant	0.166667
ABCA1	ABC	chr9	104818842		C	T	p.Asp1095Asn	missense_variant	0.166667
ABCA1	ABC	chr9	104794407		G	C	p.Ala1829Gly	missense_variant	0.333333
ABCA1	ABC	chr9	104837059	rs1564157648	T	C	p.Asp411Gly	missense_variant	0.333333
ABCA1	ABC	chr9	104785407		T	C	p.Thr2212Ala	missense_variant	0
ABCA1	ABC	chr9	104858541	rs1836049462	T	C	p.Asp234Gly	missense_variant	0.166667
ABCA1	ABC	chr9	104806287		A	G	p.Met1473Thr	missense_variant	0
ABCA1	ABC	chr9	104831075		T	C	p.Asp581Gly	missense_variant	0
ABCA1	ABC	chr9	104796145		T	C	p.Ser1764Gly	missense_variant	0
ABCA1	ABC	chr9	104796411	rs1588219112	A	G	p.Val1712Ala	missense_variant	0
ABCA1	ABC	chr9	104818779		G	C	p.Leu1116Val	missense_variant	0.333333
ABCA1	ABC	chr9	104831059		C	T	p.Met586Ile	missense_variant	0.333333
ABCA1	ABC	chr9	104818775		A	G	p.Phe1117Ser	missense_variant	0.166667
ABCA1	ABC	chr9	104819965	rs1374798906	G	C	p.Pro1022Arg	missense_variant	0.333333
ABCA1	ABC	chr9	104819965		G	A	p.Pro1022Leu	missense_variant	0.333333
ABCA1	ABC	chr9	104822531		G	T	p.Phe931Leu	missense_variant	0.166667
ABCA1	ABC	chr9	104818773	rs1832008201	G	GA	p.Leu1118SerfsTer29	frameshift_variant	0
ABCA1	ABC	chr9	104786966		G	T	p.Thr2072Asn	missense_variant	0
ABCA1	ABC	chr9	104831064		C	A	p.Asp585Tyr	missense_variant	0
ABCA1	ABC	chr9	104837442		G	A	p.Gln394Ter	stop_gained	0
ABCA1	ABC	chr9	104786308		G	T	p.Leu2131Ile	missense_variant	0.333333
ABCA1	ABC	chr9	104837450		G	T	p.Ala391Asp	missense_variant	0.166667
ABCA1	ABC	chr9	104786964		T	C	p.Thr2073Ala	missense_variant	0.166667
ABCA1	ABC	chr9	104818799		A	G	p.Leu1109Pro	missense_variant	0
ABCA1	ABC	chr9	104822533		A	G	p.Phe931Leu	missense_variant	0.166667
ABCA1	ABC	chr9	104837456	rs1410066614	G	A	p.Thr389Ile	missense_variant	0.333333
ABCA1	ABC	chr9	104831073		G	A	p.Pro582Ser	missense_variant	0
ABCA1	ABC	chr9	104796159		A	C	p.Val1759Gly	missense_variant	0.333333
ABCA1	ABC	chr9	104821472	rs1235903426	C	T	p.Gly955Ser	missense_variant	0
ABCA1	ABC	chr9	104785429	rs760311331	T	G	p.Glu2204Asp	missense_variant	0.333333
ABCA1	ABC	chr9	104786387		C	T	p.Met2104Ile	missense_variant	0
ABCA1	ABC	chr9	104786915		C	A	p.Ser2089Ile	missense_variant	0
ABCA1	ABC	chr9	104825871		A	C	p.Val785Gly	missense_variant	0
ABCA1	ABC	chr9	104786955		C	G	p.Asp2076His	missense_variant	0
ABCA1	ABC	chr9	104822538	rs1832457117	G	A	p.Thr929Ile	missense_variant	0.166667
ABCA1	ABC	chr9	104837473		G	C	p.Ile383Met	missense_variant	0.166667
ABCA1	ABC	chr9	104786937		A	G	p.Phe2082Leu	missense_variant	0.333333
ABCA1	ABC	chr9	104786945		G	T	p.Ala2079Asp	missense_variant	0
ABCA1	ABC	chr9	104837471	rs1464968884	AG	A	p.Leu384CysfsTer16	frameshift_variant	0
ABCA1	ABC	chr9	104786389		T	C	p.Met2104Val	missense_variant	0
ABCA1	ABC	chr9	104796165		G	A	p.Ser1757Phe	missense_variant	0
ABCA1	ABC	chr9	104804722		T	C	c.4465-2A>G	splice_acceptor_variant	0
ABCA1	ABC	chr9	104784449	rs777670089	C	T	p.Val2218Met	missense_variant	0.333333
ABCA1	ABC	chr9	104794404		T	C	p.Asp1830Gly	missense_variant	0
ABCA1	ABC	chr9	104883113	rs201992557	C	T	p.Ser116Asn	missense_variant	0.333333
ABCA1	ABC	chr9	104786326	rs1828928373	G	A	p.Leu2125Phe	missense_variant	0.333333
ABCA1	ABC	chr9	104792785	rs762789142	C	A	c.5757+1G>T	splice_donor_variant	0
ABCA1	ABC	chr9	104786374		C	T	p.Ala2109Thr	missense_variant	0
ABCA1	ABC	chr9	104822542		T	C	p.Ile928Val	missense_variant	0.333333
ABCA1	ABC	chr9	104831051		A	C	p.Val589Gly	missense_variant	0
ABCA1	ABC	chr9	104821406		C	A	p.Val977Phe	missense_variant	0.333333
ABCA1	ABC	chr9	104825868		G	C	p.Ala786Gly	missense_variant	0
ABCA1	ABC	chr9	104784332		T	A	p.Lys2257Ter	stop_gained	0
ABCA1	ABC	chr9	104784407		C	A	p.Asp2232Tyr	missense_variant	0.166667
ABCA1	ABC	chr9	104858689		G	A	p.Gln185Ter	stop_gained	0
ABCA1	ABC	chr9	104786329	rs774161536	A	C	p.Cys2124Gly	missense_variant	0
ABCA1	ABC	chr9	104786362	rs1242275070	T	C	p.Arg2113Gly	missense_variant	0
ABCA1	ABC	chr9	104831040	rs759101142	A	G	p.Phe593Leu	missense_variant	0
ABCA1	ABC	chr9	104784386	rs765522688	G	A	p.Gln2239Ter	stop_gained	0
ABCA1	ABC	chr9	104814124	rs1564116658	C	T	p.Asp1299Asn	missense_variant	0.333333
ABCA1	ABC	chr9	104784397		A	C	p.Leu2235Ter	stop_gained	0
ABCA1	ABC	chr9	104804630		T	C	p.Lys1519Glu	missense_variant	0.166667
ABCA1	ABC	chr9	104821409		C	T	p.Gly976Arg	missense_variant	0
ABCA1	ABC	chr9	104845508	rs1327492909	A	G	p.Leu261Ser	missense_variant	0.333333
ABCA1	ABC	chr9	104824464		C	A	c.2656+1G>T	splice_donor_variant	0
ABCA1	ABC	chr9	104796397		C	T	p.Val1717Ile	missense_variant	0.333333
ABCA1	ABC	chr9	104800533		G	C	p.Leu1584Val	missense_variant	0.166667
ABCA1	ABC	chr9	104826979	rs1197665770	T	A	p.Asp769Val	missense_variant	0
ABCA1	ABC	chr9	104804629		T	TA	p.Lys1519IlefsTer11	frameshift_variant	0
ABCA1	ABC	chr9	104828915	rs1405712124	C	T	c.2115+1G>A	splice_donor_variant	0
ABCA1	ABC	chr9	104792862	rs905356914	T	C	p.Asp1894Gly	missense_variant	0
ABCA1	ABC	chr9	104792869	rs746652152	C	T	p.Asp1892Asn	missense_variant	0
ABCA1	ABC	chr9	104792869	rs746652152	C	G	p.Asp1892His	missense_variant	0
ABCA1	ABC	chr9	104798585	rs1425144218	C	T	p.Val1653Met	missense_variant	0.166667
ABCA1	ABC	chr9	104821418		G	A	p.Gln973Ter	stop_gained	0
ABCA1	ABC	chr9	104794386	rs1829689003	C	T	c.5506+1G>A	splice_donor_variant	0
ABCA1	ABC	chr9	104822553		TA	T	p.Tyr924MetfsTer23	frameshift_variant	0
ABCA1	ABC	chr9	104889108		G	A	p.His52Tyr	missense_variant	0
ABCA1	ABC	chr9	104788446		G	T	p.Pro2017Thr	missense_variant	0.166667
ABCA1	ABC	chr9	104821424		T	G	p.Ile971Leu	missense_variant	0.333333
ABCA1	ABC	chr9	104889107	rs1210208195	T	C	p.His52Arg	missense_variant	0
ABCA1	ABC	chr9	104788561		T	A	p.Leu1978Phe	missense_variant	0.333333
ABCA1	ABC	chr9	104796325		G	C	p.Leu1741Val	missense_variant	0.166667
ABCA1	ABC	chr9	104822650		G	T	p.Pro892Thr	missense_variant	0
ABCA1	ABC	chr9	104824521		C	T	p.Gly867Asp	missense_variant	0
ABCA1	ABC	chr9	104830944		G	A	p.Pro625Ser	missense_variant	0
ABCA1	ABC	chr9	104788451		C	T	p.Gly2015Glu	missense_variant	0
ABCA1	ABC	chr9	104792830		C	G	p.Gly1905Arg	missense_variant	0.166667
ABCA1	ABC	chr9	104796339		G	C	p.Pro1736Arg	missense_variant	0
ABCA1	ABC	chr9	104837494		CT	C	p.Lys376SerfsTer24	frameshift_variant	0
ABCA1	ABC	chr9	104809565		C	T	c.4176-1G>A	splice_acceptor_variant	0
ABCA1	ABC	chr9	104792847	rs1554700626	C	G	p.Arg1899Thr	missense_variant	0.166667
ABCA1	ABC	chr9	104803284		C	T	p.Arg1531Lys	missense_variant	0.166667
ABCA1	ABC	chr9	104889119	rs1195606986	G	C	p.Pro48Arg	missense_variant	0.166667
ABCA1	ABC	chr9	104793274		AT	A	p.Leu1844PhefsTer26	frameshift_variant	0
ABCA1	ABC	chr9	104793188	rs1274169400	T	A	p.Arg1873Ser	missense_variant	0.166667
ABCA1	ABC	chr9	104793195		T	C	p.Gln1871Arg	missense_variant	0.166667
ABCA1	ABC	chr9	104793207		G	A	p.Thr1867Ile	missense_variant	0.166667
ABCA1	ABC	chr9	104793207	rs1300861791	G	C	p.Thr1867Ser	missense_variant	0.333333
ABCA1	ABC	chr9	104804639		T	A	p.Ile1516Phe	missense_variant	0.333333
ABCA1	ABC	chr9	104819986	rs1832166903	A	C	p.Met1015Arg	missense_variant	0.166667
ABCA1	ABC	chr9	104803298	rs780478732	C	T	p.Trp1526Ter	stop_gained	0
ABCA1	ABC	chr9	104793237		G	C	p.Ala1857Gly	missense_variant	0.333333
ABCA1	ABC	chr9	104793267	rs1454763202	T	C	p.Asp1847Gly	missense_variant	0
ABCA1	ABC	chr9	104796346	rs1263451594	T	G	p.Asn1734His	missense_variant	0.166667
ABCA1	ABC	chr9	104796346		T	C	p.Asn1734Asp	missense_variant	0
ABCA1	ABC	chr9	104800543		A	T	p.Phe1580Leu	missense_variant	0.333333
ABCA1	ABC	chr9	104837528		C	A	p.Ser365Ile	missense_variant	0.333333
ABCA1	ABC	chr9	104858566		C	T	p.Glu226Lys	missense_variant	0.333333
ABCA1	ABC	chr9	104822635		GC	G	p.Lys896AsnfsTer10	frameshift_variant	0
ABCA1	ABC	chr9	104793219	rs1406443039	AACACC	A	p.Val1862LeufsTer27	frameshift_variant	0
ABCA1	ABC	chr9	104803299	rs1564099818	C	T	p.Trp1526Ter	stop_gained	0
ABCA1	ABC	chr9	104889169		C	T	p.Trp31Ter	stop_gained	0
ABCA1	ABC	chr9	104788520	rs756014509	G	A	p.Pro1992Leu	missense_variant	0
ABCA1	ABC	chr9	104794416		T	A	p.Gln1826Leu	missense_variant	0
ABCA1	ABC	chr9	104803299		C	A	p.Trp1526Leu	missense_variant	0
ABCA1	ABC	chr9	104804657		C	G	p.Val1510Leu	missense_variant	0.333333
ABCA1	ABC	chr9	104809563		T	G	p.Asn1393His	missense_variant	0.166667
ABCA1	ABC	chr9	104827153		G	A	p.Pro711Leu	missense_variant	0
ABCA1	ABC	chr9	104837529	rs771553129	T	A	p.Ser365Cys	missense_variant	0.166667
ABCA1	ABC	chr9	104889171	rs1340795238	A	G	p.Trp31Arg	missense_variant	0
ABCA1	ABC	chr9	104889176	rs752155736	A	C	p.Val29Gly	missense_variant	0.166667
ABCA1	ABC	chr9	104803282		A	C	c.4592+2T>G	splice_donor_variant	0
ABCA1	ABC	chr9	104803282		A	G	c.4592+2T>C	splice_donor_variant	0
ABCA1	ABC	chr9	104809561		AT	A	p.Asn1393MetfsTer13	frameshift_variant	0
ABCA1	ABC	chr9	104788044		C	T	p.Trp2027Ter	stop_gained	0
ABCA1	ABC	chr9	104840277		A	T	c.1054+2T>A	splice_donor_variant	0
ABCA1	ABC	chr9	104788516		C	A	p.Gln1993His	missense_variant	0
ABCA1	ABC	chr9	104810922		A	C	p.Ile1351Met	missense_variant	0.166667
ABCA1	ABC	chr9	104828964	rs749894646	G	C	p.Ser689Arg	missense_variant	0
ABCA1	ABC	chr9	104830955		T	C	p.Gln621Arg	missense_variant	0.333333
ABCA1	ABC	chr9	104831651		A	T	p.Asn562Lys	missense_variant	0.333333
ABCA1	ABC	chr9	104861749		A	T	p.Leu158Gln	missense_variant	0
ABCA1	ABC	chr9	104816301	rs1250989734	C	CT	p.Ala1194SerfsTer10	frameshift_variant	0
ABCA1	ABC	chr9	104861762		AGGTTTCATTGT	A	p.Asp150ValfsTer23	frameshift_variant	0
ABCA1	ABC	chr9	104798420	rs762414279	C	A	c.5121+1G>T	splice_donor_variant	0
ABCA1	ABC	chr9	104788045	rs760037059	A	G	p.Trp2027Arg	missense_variant	0.166667
ABCA1	ABC	chr9	104788464		C	A	p.Ala2011Ser	missense_variant	0.333333
ABCA1	ABC	chr9	104798429	rs1447234040	A	T	p.Trp1705Arg	missense_variant	0
ABCA1	ABC	chr9	104798566	rs1182108398	A	C	p.Ile1659Ser	missense_variant	0
ABCA1	ABC	chr9	104822574	rs1478522909	T	C	p.Asp917Gly	missense_variant	0
ABCA1	ABC	chr9	104822581		C	T	p.Ala915Thr	missense_variant	0
ABCA1	ABC	chr9	104827147		C	T	p.Ser713Asn	missense_variant	0.166667
ABCA1	ABC	chr9	104837508	rs1483428313	A	G	p.Trp372Arg	missense_variant	0
ABCA1	ABC	chr9	104837510	rs1194995089	A	G	p.Ile371Thr	missense_variant	0.166667
ABCA1	ABC	chr9	104837525	rs745563092	G	A	p.Pro366Leu	missense_variant	0
ABCA1	ABC	chr9	104861728		G	C	p.Pro165Arg	missense_variant	0.166667
ABCA1	ABC	chr9	104787961	rs756549407	T	A	p.Thr2055Ser	missense_variant	0.166667
ABCA1	ABC	chr9	104787982		C	T	p.Gly2048Ser	missense_variant	0
ABCA1	ABC	chr9	104787990	rs1829072022	T	C	p.Tyr2045Cys	missense_variant	0
ABCA1	ABC	chr9	104787990	rs1829072022	T	G	p.Tyr2045Ser	missense_variant	0
ABCA1	ABC	chr9	104787999		G	A	p.Ala2042Val	missense_variant	0.166667
ABCA1	ABC	chr9	104788014		T	C	p.Tyr2037Cys	missense_variant	0.166667
ABCA1	ABC	chr9	104798431	rs1323688798	A	C	p.Val1704Gly	missense_variant	0.166667
ABCA1	ABC	chr9	104798555		A	C	p.Phe1663Val	missense_variant	0
ABCA1	ABC	chr9	104806346	rs776008828	G	C	p.Asn1453Lys	missense_variant	0.333333
ABCA1	ABC	chr9	104810915		G	A	p.Pro1354Ser	missense_variant	0
ABCA1	ABC	chr9	104831029		C	A	p.Leu596Phe	missense_variant	0.166667
ABCA1	ABC	chr9	104858658		C	T	p.Cys195Tyr	missense_variant	0
ABCA1	ABC	chr9	104831028	rs771173591	G	A	p.Gln597Ter	stop_gained	0
ABCA1	ABC	chr9	104787985		C	CA	p.Gly2047TrpfsTer24	frameshift_variant	0
ABCA1	ABC	chr9	104788003		ATT	A	p.Lys2040IlefsTer4	frameshift_variant	0
ABCA1	ABC	chr9	104861742		GT	G	p.His160ProfsTer14	frameshift_variant	0
ABCA1	ABC	chr9	104788000	rs1357430207	C	T	p.Ala2042Thr	missense_variant	0.333333
ABCA1	ABC	chr9	104798438		T	G	p.Asn1702His	missense_variant	0
ABCA1	ABC	chr9	104798512		A	G	p.Ile1677Thr	missense_variant	0
ABCA1	ABC	chr9	104799960	rs776829326	G	A	p.Ala1601Val	missense_variant	0
ABCA1	ABC	chr9	104806326	rs761290835	G	A	p.Ser1460Leu	missense_variant	0
ABCA1	ABC	chr9	104809502	rs780493639	C	G	p.Gly1413Ala	missense_variant	0.166667
ABCA1	ABC	chr9	104809520		G	T	p.Ala1407Asp	missense_variant	0
ABCA1	ABC	chr9	104809547		T	C	p.Asp1398Gly	missense_variant	0.333333
ABCA1	ABC	chr9	104810903	rs1831222409	C	T	p.Val1358Ile	missense_variant	0.166667
ABCA1	ABC	chr9	104820026		C	A	p.Gly1002Trp	missense_variant	0
ABCA1	ABC	chr9	104820044		A	C	p.Phe996Val	missense_variant	0.166667
ABCA1	ABC	chr9	104827057	rs1277764683	G	C	p.Ala743Gly	missense_variant	0
ABCA1	ABC	chr9	104829020	rs772111367	T	A	p.Met671Leu	missense_variant	0.333333
ABCA1	ABC	chr9	104829020		T	C	p.Met671Val	missense_variant	0.166667
ABCA1	ABC	chr9	104829022		G	T	p.Thr670Asn	missense_variant	0
ABCA1	ABC	chr9	104831002	rs748245024	G	C	p.Ile605Met	missense_variant	0.333333
ABCA1	ABC	chr9	104831663		C	A	p.Met558Ile	missense_variant	0
ABCA1	ABC	chr9	104831665	rs1360528368	T	C	p.Met558Val	missense_variant	0
ABCA1	ABC	chr9	104884428		T	A	p.Ile101Phe	missense_variant	0.166667
ABCA1	ABC	chr9	104831828		C	A	c.1510-1G>T	splice_acceptor_variant	0
ABCA1	ABC	chr9	104832772		C	A	c.1312-1G>T	splice_acceptor_variant	0
ABCA1	ABC	chr9	104883077		AC	A	p.Val128PhefsTer2	frameshift_variant	0
ABCA1	ABC	chr9	104798547	rs780113819	C	CA	p.Met1665IlefsTer38	frameshift_variant	0
ABCA1	ABC	chr9	104816142		C	T	c.3738+1G>A	splice_donor_variant	0
ABCA1	ABC	chr9	104884546	rs764408074	C	T	p.Met1?	start_lost	0
ABCA1	ABC	chr9	104798495	rs746577622	T	C	p.Lys1683Glu	missense_variant	0.166667
ABCA1	ABC	chr9	104798498	rs2118884664	T	G	p.Ser1682Arg	missense_variant	0.166667
ABCA1	ABC	chr9	104798521	rs1353120003	A	G	p.Val1674Ala	missense_variant	0.333333
ABCA1	ABC	chr9	104810891	rs1364173135	G	A	p.Leu1362Phe	missense_variant	0.166667
ABCA1	ABC	chr9	104810905	rs1831222622	A	T	p.Phe1357Tyr	missense_variant	0.166667
ABCA1	ABC	chr9	104816291	rs779125900	A	T	p.Val1197Glu	missense_variant	0.166667
ABCA1	ABC	chr9	104816294		A	G	p.Leu1196Pro	missense_variant	0
ABCA1	ABC	chr9	104817373		G	A	p.Ala1165Val	missense_variant	0.333333
ABCA1	ABC	chr9	104830970		C	T	p.Gly616Asp	missense_variant	0.166667
ABCA1	ABC	chr9	104831000		C	T	p.Arg606Lys	missense_variant	0.333333
ABCA1	ABC	chr9	104831023	rs749630866	A	C	p.Asp598Glu	missense_variant	0.166667
ABCA1	ABC	chr9	104831673		T	G	p.Lys555Thr	missense_variant	0
ABCA1	ABC	chr9	104831826		C	T	p.Cys504Tyr	missense_variant	0
ABCA1	ABC	chr9	104858589		G	C	p.Pro218Arg	missense_variant	0.333333
ABCA1	ABC	chr9	104858589	rs1194021838	G	A	p.Pro218Leu	missense_variant	0.333333
ABCA1	ABC	chr9	104884551		CTTTA	C	p.Asn58LysfsTer64	frameshift_variant	0
ABCA1	ABC	chr9	104840383		AG	A	p.Leu317Ter	frameshift_variant	0
ABCA1	ABC	chr9	104858592		AG	A	p.Leu217TyrfsTer20	frameshift_variant	0
ABCA1	ABC	chr9	104798458	rs754224474	G	A	p.Pro1695Leu	missense_variant	0.166667
ABCA1	ABC	chr9	104798483		G	C	p.Leu1687Val	missense_variant	0.333333
ABCA1	ABC	chr9	104798489		T	C	p.Lys1685Glu	missense_variant	0
ABCA1	ABC	chr9	104798491	rs779451589	G	C	p.Ala1684Gly	missense_variant	0.166667
ABCA1	ABC	chr9	104799934		T	C	p.Asn1610Asp	missense_variant	0
ABCA1	ABC	chr9	104806348	rs1830762964	T	C	p.Asn1453Asp	missense_variant	0.166667
ABCA1	ABC	chr9	104806383	rs1830766903	A	G	p.Val1441Ala	missense_variant	0.333333
ABCA1	ABC	chr9	104810902		A	T	p.Val1358Asp	missense_variant	0
ABCA1	ABC	chr9	104812585	rs769840742	A	C	p.Phe1347Val	missense_variant	0
ABCA1	ABC	chr9	104812701	rs1187112454	A	C	p.Leu1308Arg	missense_variant	0.333333
ABCA1	ABC	chr9	104812701		A	G	p.Leu1308Pro	missense_variant	0.333333
ABCA1	ABC	chr9	104812714		C	T	p.Glu1304Lys	missense_variant	0.333333
ABCA1	ABC	chr9	104814464		C	G	p.Lys1250Asn	missense_variant	0.166667
ABCA1	ABC	chr9	104816190	rs1831737184	C	G	p.Asp1231His	missense_variant	0.166667
ABCA1	ABC	chr9	104816205		C	T	p.Asp1226Asn	missense_variant	0
ABCA1	ABC	chr9	104819609		T	C	p.Glu1073Gly	missense_variant	0.166667
ABCA1	ABC	chr9	104819723		C	T	p.Gly1035Asp	missense_variant	0
ABCA1	ABC	chr9	104825744		C	T	p.Met827Ile	missense_variant	0.333333
ABCA1	ABC	chr9	104825775		T	C	p.Asp817Gly	missense_variant	0.166667
ABCA1	ABC	chr9	104825832		T	C	p.Glu798Gly	missense_variant	0
ABCA1	ABC	chr9	104827072	rs1490595883	G	T	p.Thr738Lys	missense_variant	0
ABCA1	ABC	chr9	104827082	rs1394696355	G	C	p.Leu735Val	missense_variant	0.166667
ABCA1	ABC	chr9	104827082		G	T	p.Leu735Met	missense_variant	0.333333
ABCA1	ABC	chr9	104829095		G	C	p.Leu646Val	missense_variant	0.166667
ABCA1	ABC	chr9	104830994		A	G	p.Leu608Pro	missense_variant	0.166667
ABCA1	ABC	chr9	104831016		C	T	p.Glu601Lys	missense_variant	0
ABCA1	ABC	chr9	104831685		T	G	p.His551Pro	missense_variant	0
ABCA1	ABC	chr9	104840347		T	G	p.Asn329Thr	missense_variant	0.166667
ABCA1	ABC	chr9	104840347		T	C	p.Asn329Ser	missense_variant	0.333333
ABCA1	ABC	chr9	104858601	rs1321724982	A	T	p.Leu214His	missense_variant	0.333333
ABCA1	ABC	chr9	104884516	rs1301632435	C	G	p.Gln71His	missense_variant	0
ABCA1	ABC	chr9	104884541	rs1838980179	G	C	p.Ser63Cys	missense_variant	0
ABCA1	ABC	chr9	104802160		C	G	c.4593-1G>C	splice_acceptor_variant	0
ABCA1	ABC	chr9	104802160		C	T	c.4593-1G>A	splice_acceptor_variant	0
ABCA1	ABC	chr9	104812598		CCGTCTGG	C	p.Ala1340GlyfsTer25	frameshift_variant	0
ABCA1	ABC	chr9	104814425		A	G	c.3787+2T>C	splice_donor_variant	0
ABCA1	ABC	chr9	104814477		T	G	c.3739-2A>C	splice_acceptor_variant	0
ABCA1	ABC	chr9	104817393		AAC	A	p.Val1158PhefsTer6	frameshift_variant	0
ABCA1	ABC	chr9	104831693		C	CA	p.Pro549AlafsTer13	frameshift_variant	0
ABCA1	ABC	chr9	104840366	rs780226263	TG	T	p.Asn323ThrfsTer36	frameshift_variant	0
ABCA1	ABC	chr9	104832736		C	T	p.Trp449Ter	stop_gained	0
ABCA1	ABC	chr9	104883117		AT	A	p.Leu114PhefsTer9	frameshift_variant	0
ABCA1	ABC	chr9	104884518		G	A	p.Gln71Ter	stop_gained	0
ABCA1	ABC	chr9	104799861		T	C	p.His1634Arg	missense_variant	0
ABCA1	ABC	chr9	104799862		G	C	p.His1634Asp	missense_variant	0
ABCA1	ABC	chr9	104799879		C	T	p.Gly1628Glu	missense_variant	0
ABCA1	ABC	chr9	104802139		C	G	p.Gly1538Ala	missense_variant	0
ABCA1	ABC	chr9	104802139	rs1830392118	C	A	p.Gly1538Val	missense_variant	0
ABCA1	ABC	chr9	104810893	rs771712576	G	A	p.Ala1361Val	missense_variant	0
ABCA1	ABC	chr9	104812633		C	A	p.Ala1331Ser	missense_variant	0.166667
ABCA1	ABC	chr9	104812707		T	C	p.Asp1306Gly	missense_variant	0.333333
ABCA1	ABC	chr9	104814160		C	T	p.Glu1287Lys	missense_variant	0.333333
ABCA1	ABC	chr9	104816163		A	T	p.Ser1240Thr	missense_variant	0.166667
ABCA1	ABC	chr9	104816195		A	G	p.Leu1229Pro	missense_variant	0
ABCA1	ABC	chr9	104816219	rs1564120348	A	C	p.Leu1221Arg	missense_variant	0
ABCA1	ABC	chr9	104816226	rs1209484368	C	T	p.Val1219Met	missense_variant	0.166667
ABCA1	ABC	chr9	104816277	rs751117806	G	A	p.His1202Tyr	missense_variant	0.333333
ABCA1	ABC	chr9	104816279		C	G	p.Gly1201Ala	missense_variant	0.166667
ABCA1	ABC	chr9	104816279		C	A	p.Gly1201Val	missense_variant	0
ABCA1	ABC	chr9	104816285	rs1393450793	T	C	p.Asp1199Gly	missense_variant	0.333333
ABCA1	ABC	chr9	104819633	rs1832113331	G	C	p.Pro1065Arg	missense_variant	0
ABCA1	ABC	chr9	104819643		C	T	p.Gly1062Ser	missense_variant	0
ABCA1	ABC	chr9	104819658		C	G	p.Asp1057His	missense_variant	0
ABCA1	ABC	chr9	104819672	rs769963039	T	G	p.Lys1052Thr	missense_variant	0
ABCA1	ABC	chr9	104819673	rs894909216	T	C	p.Lys1052Glu	missense_variant	0.333333
ABCA1	ABC	chr9	104819713		C	G	p.Gln1038His	missense_variant	0
ABCA1	ABC	chr9	104825686		G	A	p.Pro847Ser	missense_variant	0
ABCA1	ABC	chr9	104825703	rs773469755	T	C	p.Tyr841Cys	missense_variant	0
ABCA1	ABC	chr9	104825807		C	A	p.Trp806Cys	missense_variant	0
ABCA1	ABC	chr9	104825811	rs760221988	T	G	p.Gln805Pro	missense_variant	0
ABCA1	ABC	chr9	104827099		G	A	p.Thr729Ile	missense_variant	0.166667
ABCA1	ABC	chr9	104828944		C	T	p.Ser696Asn	missense_variant	0.166667
ABCA1	ABC	chr9	104829065		T	A	p.Ile656Phe	missense_variant	0
ABCA1	ABC	chr9	104829082		T	C	p.Tyr650Cys	missense_variant	0
ABCA1	ABC	chr9	104831015	rs1351212535	T	A	p.Glu601Val	missense_variant	0
ABCA1	ABC	chr9	104831677		A	G	p.Tyr554His	missense_variant	0
ABCA1	ABC	chr9	104831684		A	C	p.His551Gln	missense_variant	0.166667
ABCA1	ABC	chr9	104840345	rs779327218	A	G	p.Tyr330His	missense_variant	0.333333
ABCA1	ABC	chr9	104840372	rs746480171	A	C	p.Ser321Ala	missense_variant	0.166667
ABCA1	ABC	chr9	104840431		T	C	p.Tyr301Cys	missense_variant	0.166667
ABCA1	ABC	chr9	104883117		A	G	p.Tyr115His	missense_variant	0.333333
ABCA1	ABC	chr9	104884467		C	T	p.Gly88Arg	missense_variant	0
ABCA1	ABC	chr9	104884496		T	G	p.Asn78Thr	missense_variant	0
ABCA1	ABC	chr9	104884515	rs1440897035	C	A	p.Gly72Trp	missense_variant	0
ABCA1	ABC	chr9	104884520		A	T	p.Val70Asp	missense_variant	0.166667
ABCA1	ABC	chr9	104816219	rs779669417	AGTTCC	A	p.Glu1220LeufsTer3	frameshift_variant	0
ABCA1	ABC	chr9	104819629		G	T	p.Tyr1066Ter	stop_gained	0
ABCA1	ABC	chr9	104819629		G	GT	p.Tyr1066Ter	stop_gained	0
ABCA1	ABC	chr9	104832662	rs1446608876	AC	A	p.Val474SerfsTer34	frameshift_variant	0
ABCA1	ABC	chr9	104840297		AG	A	p.Phe346SerfsTer13	frameshift_variant	0
ABCA1	ABC	chr9	104819676		A	AT	p.Ser1051IlefsTer2	frameshift_variant	0
ABCA1	ABC	chr9	104832710		C	T	p.Trp458Ter	stop_gained	0
ABCA1	ABC	chr9	104840358		ATACCAGTTGAGAGACTTGATCTTCAGCCCCCC	A	p.Gly315Ter	frameshift_variant	0
ABCA1	ABC	chr9	104812624	rs1328274791	A	T	p.Trp1334Arg	missense_variant	0.333333
ABCA1	ABC	chr9	104812663		C	T	p.Gly1321Ser	missense_variant	0
ABCA1	ABC	chr9	104812681	rs1478445569	C	G	p.Gly1315Arg	missense_variant	0.166667
ABCA1	ABC	chr9	104814159		T	C	p.Glu1287Gly	missense_variant	0.333333
ABCA1	ABC	chr9	104816186		A	T	p.Leu1232Gln	missense_variant	0
ABCA1	ABC	chr9	104819657		T	C	p.Asp1057Gly	missense_variant	0
ABCA1	ABC	chr9	104819670	rs1439473323	C	T	p.Val1053Ile	missense_variant	0.333333
ABCA1	ABC	chr9	104825719	rs1439183015	C	T	p.Gly836Arg	missense_variant	0
ABCA1	ABC	chr9	104829050	rs1564143657	A	C	p.Tyr661Asp	missense_variant	0
ABCA1	ABC	chr9	104829061		T	C	p.Lys657Arg	missense_variant	0.333333
ABCA1	ABC	chr9	104831728	rs2119006674	C	T	p.Val537Met	missense_variant	0.166667
ABCA1	ABC	chr9	104831747		C	G	p.Arg530Ser	missense_variant	0.333333
ABCA1	ABC	chr9	104831777	rs1240670240	G	C	p.Ile520Met	missense_variant	0.333333
ABCA1	ABC	chr9	104832575		T	A	p.Glu503Val	missense_variant	0
ABCA1	ABC	chr9	104832575	rs770937543	T	C	p.Glu503Gly	missense_variant	0.333333
ABCA1	ABC	chr9	104832620		A	G	p.Phe488Ser	missense_variant	0
ABCA1	ABC	chr9	104832621		A	C	p.Phe488Val	missense_variant	0.166667
ABCA1	ABC	chr9	104832633		A	T	p.Trp484Arg	missense_variant	0
ABCA1	ABC	chr9	104832724		C	A	p.Leu453Phe	missense_variant	0.333333
ABCA1	ABC	chr9	104832725	rs763759813	A	G	p.Leu453Ser	missense_variant	0.166667
ABCA1	ABC	chr9	104840355		C	G	p.Glu326Asp	missense_variant	0.166667
ABCA1	ABC	chr9	104840355	rs201116971	C	A	p.Glu326Asp	missense_variant	0.166667
ABCA1	ABC	chr9	104785499		G	A	p.Pro2181Leu	missense_variant	0.166667
ABCA1	ABC	chr9	104794452		C	T	p.Cys1814Tyr	missense_variant	0
ABCA1	ABC	chr9	104903646		A	G	p.Trp12Arg	missense_variant	0
ABCA1	ABC	chr9	104785514	rs763757017	A	G	p.Leu2176Pro	missense_variant	0
ABCA1	ABC	chr9	104785544		C	T	p.Ser2166Asn	missense_variant	0.333333
ABCA1	ABC	chr9	104818883	rs750950091	C	T	p.Gly1081Asp	missense_variant	0.166667
ABCA1	ABC	chr9	104845479	rs766885355	C	T	p.Glu271Lys	missense_variant	0.333333
ABCA1	ABC	chr9	104855907	rs772393553	C	CA	p.Cys301LeufsTer55	frameshift_variant	0
ABCA1	ABC	chr9	104791022		C	A	p.Gly1943Trp	missense_variant	0
ABCA1	ABC	chr9	104883158	rs763689600	C	G	c.303-1G>C	splice_acceptor_variant	0
ABCA1	ABC	chr9	104883158		C	T	c.303-1G>A	splice_acceptor_variant	0
ABCA1	ABC	chr9	104818872		T	A	p.Ile1085Phe	missense_variant	0.166667
ABCA1	ABC	chr9	104826947	rs1477884499	C	G	c.2337+1G>C	splice_donor_variant	0
ABCA1	ABC	chr9	104786303		T	G	p.Lys2132Asn	missense_variant	0
ABCA1	ABC	chr9	104822499		G	A	p.Thr942Ile	missense_variant	0.166667
ABCA1	ABC	chr9	104806260	rs1488795944	C	T	p.Gly1482Glu	missense_variant	0
ABCA1	ABC	chr9	104791982	rs142688906	C	A	p.Arg1925Leu	missense_variant	0.333333
ABCA1	ABC	chr9	104791940		C	T	p.Gly1939Asp	missense_variant	0
ABCA1	ABC	chr9	104796420	rs1331346635	T	C	p.Asn1709Ser	missense_variant	0
ABCA1	ABC	chr9	104791977		G	C	p.Pro1927Ala	missense_variant	0.333333
ABCA1	ABC	chr9	104790949		CT	C	p.Arg1967GlufsTer35	frameshift_variant	0
ABCA1	ABC	chr9	104889102	rs1564254351	A	C	p.Cys54Gly	missense_variant	0
ABCA1	ABC	chr9	104837072	rs762280176	C	G	p.Ala407Pro	missense_variant	0.333333
ABCA1	ABC	chr9	104785526		T	TG	p.His2172ProfsTer43	frameshift_variant	0
ABCA1	ABC	chr9	104837457		T	C	p.Thr389Ala	missense_variant	0.166667
ABCA1	ABC	chr9	104821502	rs1564130744	T	A	p.Ile945Phe	missense_variant	0
ABCA1	ABC	chr9	104818743	rs767569511	G	T	p.Leu1128Met	missense_variant	0.333333
ABCA1	ABC	chr9	104861767		T	G	p.Glu152Ala	missense_variant	0.166667
ABCA1	ABC	chr9	104861767	rs1330498826	T	C	p.Glu152Gly	missense_variant	0
ABCA1	ABC	chr9	104785406	rs759238252	G	A	p.Thr2212Ile	missense_variant	0
ABCA1	ABC	chr9	104785449	rs1335127179	T	C	p.Lys2198Glu	missense_variant	0.333333
ABCA1	ABC	chr9	104821492	rs1414511426	C	T	p.Gly948Glu	missense_variant	0
ABCA1	ABC	chr9	104786386		C	G	p.Glu2105Gln	missense_variant	0.2
ABCA1	ABC	chr9	104802158	rs1277030968	A	G	p.Tyr1532His	missense_variant	0
ABCA1	ABC	chr9	104814117	rs1831517921	C	G	c.3901+1G>C	splice_donor_variant	0
ABCA1	ABC	chr9	104821485		G	C	p.Phe950Leu	missense_variant	0.166667
ABCA1	ABC	chr9	104845533	rs770069368	C	A	p.Glu253Ter	stop_gained	0
ABCA1	ABC	chr9	104821481		G	T	p.Pro952Thr	missense_variant	0
ABCA1	ABC	chr9	104825875	rs1380169374	G	C	p.Pro784Ala	missense_variant	0
ABCA1	ABC	chr9	104821477		G	A	p.Thr953Ile	missense_variant	0
ABCA1	ABC	chr9	104786379	rs757347488	C	T	p.Cys2107Tyr	missense_variant	0
ABCA1	ABC	chr9	104785431		C	T	p.Glu2204Lys	missense_variant	0.166667
ABCA1	ABC	chr9	104861729		G	GGA	p.Pro165SerfsTer10	frameshift_variant	0
ABCA1	ABC	chr9	104796163		A	C	p.Phe1758Val	missense_variant	0
ABCA1	ABC	chr9	104784433		T	A	p.Asp2223Val	missense_variant	0
ABCA1	ABC	chr9	104825869	rs751433225	C	T	p.Ala786Thr	missense_variant	0
ABCA1	ABC	chr9	104785610		C	A	p.Arg2144Leu	missense_variant	0
ABCA1	ABC	chr9	104794402	rs1308308609	C	T	p.Ala1831Thr	missense_variant	0.166667
ABCA1	ABC	chr9	104831057	rs761777926	C	G	p.Arg587Pro	missense_variant	0
ABCA1	ABC	chr9	104792871		T	G	p.Glu1891Ala	missense_variant	0
ABCA1	ABC	chr9	104825866		A	C	p.Phe787Val	missense_variant	0
ABCA1	ABC	chr9	104794405		C	T	p.Asp1830Asn	missense_variant	0
ABCA1	ABC	chr9	104798579		C	T	p.Val1655Ile	missense_variant	0.166667
ABCA1	ABC	chr9	104819974		A	C	p.Val1019Gly	missense_variant	0.166667
ABCA1	ABC	chr9	104821441		C	A	p.Arg965Leu	missense_variant	0.333333
ABCA1	ABC	chr9	104837514		T	A	p.Ile370Phe	missense_variant	0.333333
ABCA1	ABC	chr9	104814472		A	G	p.Phe1248Leu	missense_variant	0
ABCA1	ABC	chr9	104788055	rs776103826	C	G	c.6070-1G>C	splice_acceptor_variant	0
ABCA1	ABC	chr9	104819977	rs140365800	T	A	p.Asp1018Val	missense_variant	0.166667
ABCA1	ABC	chr9	104830959		G	A	p.Gln620Ter	stop_gained	0
ABCA1	ABC	chr9	104788521	rs779000453	G	A	p.Pro1992Ser	missense_variant	0
ABCA1	ABC	chr9	104793180	rs2118864450	A	G	p.Ile1876Thr	missense_variant	0.333333
ABCA1	ABC	chr9	104793229		C	T	p.Gly1860Arg	missense_variant	0
ABCA1	ABC	chr9	104796348	rs1829897599	G	A	p.Thr1733Ile	missense_variant	0.333333
ABCA1	ABC	chr9	104889157	rs769323757	GATAA	G	p.Phe34SerfsTer3	frameshift_variant	0
ABCA1	ABC	chr9	104831048		C	CA	p.Trp590LeufsTer40	frameshift_variant	0
ABCA1	ABC	chr9	104824496		G	GTC	p.His875GlnfsTer22	frameshift_variant	0
ABCA1	ABC	chr9	104788490		G	C	p.Thr2002Ser	missense_variant	0.166667
ABCA1	ABC	chr9	104788492	rs1829122626	C	G	p.Leu2001Phe	missense_variant	0.166667
ABCA1	ABC	chr9	104798561	rs757639924	C	T	p.Val1661Ile	missense_variant	0.333333
ABCA1	ABC	chr9	104799978	rs1830195091	T	C	p.Asn1595Ser	missense_variant	0
ABCA1	ABC	chr9	104820042	rs886063310	G	C	p.Phe996Leu	missense_variant	0.166667
ABCA1	ABC	chr9	104827148	rs1345816371	T	C	p.Ser713Gly	missense_variant	0
ABCA1	ABC	chr9	104828972		T	A	p.Ile687Phe	missense_variant	0.333333
ABCA1	ABC	chr9	104831043		C	G	p.Gly592Arg	missense_variant	0
ABCA1	ABC	chr9	104884545		G	T	p.Pro62Thr	missense_variant	0
ABCA1	ABC	chr9	104799806		CAGCCACACTTACAG	C	c.4942_4943+12del	splice_donor_variant	0
ABCA1	ABC	chr9	104822604		AC	A	p.Val907SerfsTer6	frameshift_variant	0
ABCA1	ABC	chr9	104798529		G	C	p.Ser1671Arg	missense_variant	0
ABCA1	ABC	chr9	104798548		A	G	p.Met1665Thr	missense_variant	0
ABCA1	ABC	chr9	104799931		T	C	p.Asn1611Asp	missense_variant	0
ABCA1	ABC	chr9	104804676	rs781741350	T	A	p.Arg1503Ser	missense_variant	0
ABCA1	ABC	chr9	104810874	rs769301800	G	C	p.Ile1367Met	missense_variant	0.166667
ABCA1	ABC	chr9	104827063	rs762112742	G	C	p.Ser741Cys	missense_variant	0.333333
ABCA1	ABC	chr9	104829004	rs747900658	A	G	p.Leu676Pro	missense_variant	0
ABCA1	ABC	chr9	104829005		G	C	p.Leu676Val	missense_variant	0.333333
ABCA1	ABC	chr9	104829010		A	G	p.Met674Thr	missense_variant	0
ABCA1	ABC	chr9	104831662		C	T	p.Asp559Asn	missense_variant	0
ABCA1	ABC	chr9	104831695		G	T	p.Leu548Met	missense_variant	0.166667
ABCA1	ABC	chr9	104840294	rs759766219	A	G	p.Tyr347His	missense_variant	0.333333
ABCA1	ABC	chr9	104812708	rs1564114660	CT	C	p.Asp1306ThrfsTer14	frameshift_variant	0
ABCA1	ABC	chr9	104799915	rs749033378	G	A	p.Ala1616Val	missense_variant	0.166667
ABCA1	ABC	chr9	104810851		G	C	p.Pro1375Arg	missense_variant	0
ABCA1	ABC	chr9	104810887	rs900927176	A	C	p.Val1363Gly	missense_variant	0.333333
ABCA1	ABC	chr9	104812611		A	C	p.Leu1338Arg	missense_variant	0.166667
ABCA1	ABC	chr9	104812641		T	C	p.Gln1328Arg	missense_variant	0
ABCA1	ABC	chr9	104812654		G	A	p.Leu1324Phe	missense_variant	0
ABCA1	ABC	chr9	104812686		C	T	p.Gly1313Asp	missense_variant	0.333333
ABCA1	ABC	chr9	104816172		A	G	p.Tyr1237His	missense_variant	0
ABCA1	ABC	chr9	104816232		C	G	p.Ala1217Pro	missense_variant	0.333333
ABCA1	ABC	chr9	104819627	rs1394779021	G	C	p.Ser1067Cys	missense_variant	0
ABCA1	ABC	chr9	104829032		G	T	p.Leu667Met	missense_variant	0.166667
ABCA1	ABC	chr9	104829042		C	A	p.Lys663Asn	missense_variant	0
ABCA1	ABC	chr9	104831742		A	T	p.Phe532Tyr	missense_variant	0.166667
ABCA1	ABC	chr9	104831769	rs760977133	G	A	p.Ser523Phe	missense_variant	0.166667
ABCA1	ABC	chr9	104840359	rs1290897662	T	C	p.Tyr325Cys	missense_variant	0
ABCA1	ABC	chr9	104840359		T	A	p.Tyr325Phe	missense_variant	0.333333
ABCA1	ABC	chr9	104840414	rs990977363	T	A	p.Ile307Phe	missense_variant	0.166667
ABCA1	ABC	chr9	104840416		C	A	p.Arg306Leu	missense_variant	0.166667
ABCA1	ABC	chr9	104790935	rs1829372275	G	A	p.Leu1972Phe	missense_variant	0.333333
ABCA1	ABC	chr9	104845479	rs766885355	C	A	p.Glu271Ter	stop_gained	0
ABCA1	ABC	chr9	104826950	rs201642049	C	G	p.Ala779Pro	missense_variant	0
ABCA1	ABC	chr9	104791974	rs1171070188	C	T	p.Ala1928Thr	missense_variant	0
ABCA1	ABC	chr9	104858680	rs201447364	G	A	p.Gln188Ter	stop_gained	0
ABCA1	ABC	chr9	104809465	rs1371879163	C	T	c.4274+1G>A	splice_donor_variant	0
ABCA1	ABC	chr9	104792839	rs1185382358	TTC	T	p.Arg1901AsnfsTer3	frameshift_variant	0
ABCA1	ABC	chr9	104827089	rs187695583	C	A	p.Gln732His	missense_variant	0
ABCA1	ABC	chr9	104829104	rs769145294	A	G	p.Phe643Leu	missense_variant	0.166667
ABCA1	ABC	chr9	104845476	rs1834788478	C	T	c.813+1G>A	splice_donor_variant	0
ABCA1	ABC	chr9	104786306		T	TA	p.Asn2133LysfsTer2	frameshift_variant	0
ABCA1	ABC	chr9	104800516		A	AT	p.Asn1589LysfsTer8	frameshift_variant	0
ABCA1	ABC	chr9	104861752		A	G	p.Phe157Ser	missense_variant	0
ABCA1	ABC	chr9	104837092		T	A	p.Asn400Ile	missense_variant	0
ABCA1	ABC	chr9	104845544		AAGGG	A	p.Pro248SerfsTer27	frameshift_variant	0
ABCA1	ABC	chr9	104794465		A	G	p.Phe1810Leu	missense_variant	0.333333
ABCA1	ABC	chr9	104786888		A	C	p.Val2098Gly	missense_variant	0
ABCA1	ABC	chr9	104794464		A	C	p.Phe1810Cys	missense_variant	0
ABCA1	ABC	chr9	104883063	rs774782707	G	A	p.Gln133Ter	stop_gained	0
ABCA1	ABC	chr9	104828914		A	G	c.2115+2T>C	splice_donor_variant	0
ABCA1	ABC	chr9	104800532		A	G	p.Leu1584Pro	missense_variant	0
ABCA1	ABC	chr9	104794459		G	A	p.His1812Tyr	missense_variant	0
ABCA1	ABC	chr9	104814476		C	T	c.3739-1G>A	splice_acceptor_variant	0
ABCA1	ABC	chr9	104814476		C	G	c.3739-1G>C	splice_acceptor_variant	0
ABCA1	ABC	chr9	104814476		C	A	c.3739-1G>T	splice_acceptor_variant	0
ABCA1	ABC	chr9	104804701		T	C	p.Asp1495Gly	missense_variant	0
ABCA1	ABC	chr9	104825683		C	G	p.Gly848Arg	missense_variant	0
ABCA1	ABC	chr9	104787918		A	G	c.6204+2T>C	splice_donor_variant	0
ABCA1	ABC	chr9	104827154		G	A	p.Pro711Ser	missense_variant	0.166667
ABCA1	ABC	chr9	104816346		C	T	c.3536-1G>A	splice_acceptor_variant	0
ABCA1	ABC	chr9	104809464		A	C	c.4274+2T>G	splice_donor_variant	0
ABCA1	ABC	chr9	104837078		C	T	p.Glu405Lys	missense_variant	0.166667
ABCA1	ABC	chr9	104800572		CT	C	p.Asp1571IlefsTer11	frameshift_variant	0
ABCA1	ABC	chr9	104804640		C	G	p.Gln1515His	missense_variant	0.166667
ABCA1	ABC	chr9	104806242		T	C	p.Gln1488Arg	missense_variant	0.333333
ABCA1	ABC	chr9	104883138		C	G	p.Asp108His	missense_variant	0
ABCA1	ABC	chr9	104803317		C	T	c.4560-1G>A	splice_acceptor_variant	0
ABCA1	ABC	chr9	104796405		GC	G	p.Ala1714ProfsTer25	frameshift_variant	0
ABCA1	ABC	chr9	104786960		C	T	p.Gly2074Asp	missense_variant	0
ABCA1	ABC	chr9	104796405		G	T	p.Ala1714Asp	missense_variant	0
ABCA1	ABC	chr9	104861716		A	C	p.Val169Gly	missense_variant	0
ABCA1	ABC	chr9	104786355		G	C	p.Ala2115Gly	missense_variant	0.166667
ABCA1	ABC	chr9	104825700		A	G	p.Ile842Thr	missense_variant	0.333333
ABCA1	ABC	chr9	104825704		A	C	p.Tyr841Asp	missense_variant	0
ABCA1	ABC	chr9	104831823		A	G	p.Val505Ala	missense_variant	0.166667
ABCA1	ABC	chr9	104889179		T	C	p.Glu28Gly	missense_variant	0
ABCA1	ABC	chr9	104784457		T	C	c.6646-2A>G	splice_acceptor_variant	0
ABCA1	ABC	chr9	104818764		G	A	p.Gln1121Ter	stop_gained	0
ABCA1	ABC	chr9	104792907		C	T	c.5637-1G>A	splice_acceptor_variant	0
ABCA1	ABC	chr9	104784436		T	A	p.Lys2222Met	missense_variant	0
ABCA1	ABC	chr9	104785433		A	G	p.Ile2203Thr	missense_variant	0
ABCA1	ABC	chr9	104788537		C	G	p.Gln1986His	missense_variant	0.166667
ABCA1	ABC	chr9	104790982		A	G	p.Phe1956Ser	missense_variant	0
ABCA1	ABC	chr9	104792835		A	G	p.Leu1903Pro	missense_variant	0.166667
ABCA1	ABC	chr9	104792842		T	C	p.Arg1901Gly	missense_variant	0
ABCA1	ABC	chr9	104793220		A	G	p.Phe1863Leu	missense_variant	0.333333
ABCA1	ABC	chr9	104793243		G	A	p.Ala1855Val	missense_variant	0.333333
ABCA1	ABC	chr9	104794438		G	A	p.Leu1819Phe	missense_variant	0
ABCA1	ABC	chr9	104796337		C	T	p.Val1737Met	missense_variant	0.333333
ABCA1	ABC	chr9	104796385		A	C	p.Phe1721Val	missense_variant	0
ABCA1	ABC	chr9	104798590		G	A	p.Thr1651Ile	missense_variant	0.166667
ABCA1	ABC	chr9	104814130		C	G	p.Asp1297His	missense_variant	0.333333
ABCA1	ABC	chr9	104818739		G	T	p.Thr1129Asn	missense_variant	0.166667
ABCA1	ABC	chr9	104818739		G	A	p.Thr1129Ile	missense_variant	0.166667
ABCA1	ABC	chr9	104818758		C	G	p.Gly1123Arg	missense_variant	0
ABCA1	ABC	chr9	104818768		C	G	p.Lys1119Asn	missense_variant	0
ABCA1	ABC	chr9	104818784		G	T	p.Ser1114Tyr	missense_variant	0
ABCA1	ABC	chr9	104818785		A	G	p.Ser1114Pro	missense_variant	0.166667
ABCA1	ABC	chr9	104819661		G	C	p.Leu1056Val	missense_variant	0.166667
ABCA1	ABC	chr9	104819678	rs985622413	C	A	p.Gly1050Val	missense_variant	0
ABCA1	ABC	chr9	104827075		C	T	p.Ser737Asn	missense_variant	0.166667
ABCA1	ABC	chr9	104831661		T	C	p.Asp559Gly	missense_variant	0
ABCA1	ABC	chr9	104831669		G	C	p.Ile556Met	missense_variant	0.166667
ABCA1	ABC	chr9	104831692		G	T	p.Pro549Thr	missense_variant	0
ABCA1	ABC	chr9	104837022		G	C	p.Ile423Met	missense_variant	0.166667
ABCA1	ABC	chr9	104837065		A	G	p.Phe409Ser	missense_variant	0.333333
ABCA1	ABC	chr9	104837556		T	G	p.Asn356His	missense_variant	0.166667
ABCA1	ABC	chr9	104884448		A	G	p.Val94Ala	missense_variant	0.166667
ABCA1	ABC	chr9	104884449		C	A	p.Val94Phe	missense_variant	0.166667
ABCA1	ABC	chr9	104889144		T	A	p.Ile40Phe	missense_variant	0.166667
ABCA1	ABC	chr9	104889148		G	C	p.Ile38Met	missense_variant	0.166667
ABCA1	ABC	chr9	104806344		C	T	p.Trp1454Ter	stop_gained	0
ABCA1	ABC	chr9	104884426		C	A	c.302+1G>T	splice_donor_variant	0
ABCA1	ABC	chr9	104884426		C	G	c.302+1G>C	splice_donor_variant	0
ABCA1	ABC	chr9	104796370		GC	G	p.Gln1725HisfsTer14	frameshift_variant	0
ABCA1	ABC	chr9	104822600		G	T	p.Tyr908Ter	stop_gained	0
ABCA1	ABC	chr9	104784350		GA	G	p.Leu2251TyrfsTer6	frameshift_variant	0
ABCA1	ABC	chr9	104785490		A	T	p.Leu2184Ter	stop_gained	0
ABCA1	ABC	chr9	104788016		C	CT	p.Tyr2037ValfsTer8	frameshift_variant	0
ABCA1	ABC	chr9	104788423		TA	T	c.6069+2del	splice_donor_variant	0
ABCA1	ABC	chr9	104793302		T	C	c.5507-2A>G	splice_acceptor_variant	0
ABCA1	ABC	chr9	104798451		GA	G	p.Ile1697ThrfsTer42	frameshift_variant	0
ABCA1	ABC	chr9	104799818	rs1830186767	C	G	c.4943+1G>C	splice_donor_variant	0
ABCA1	ABC	chr9	104806404		TC	T	p.Glu1434LysfsTer67	frameshift_variant	0
ABCA1	ABC	chr9	104809509		CT	C	p.Asp1411ThrfsTer90	frameshift_variant	0
ABCA1	ABC	chr9	104812572		A	G	c.4050+2T>C	splice_donor_variant	0
ABCA1	ABC	chr9	104812645		G	A	p.Gln1327Ter	stop_gained	0
ABCA1	ABC	chr9	104814197		GGCCC	G	p.Arg1273ProfsTer25	frameshift_variant	0
ABCA1	ABC	chr9	104819585		C	G	c.3241+1G>C	splice_donor_variant	0
ABCA1	ABC	chr9	104819951		T	A	p.Lys1027Ter	stop_gained	0
ABCA1	ABC	chr9	104820056		C	A	p.Glu992Ter	stop_gained	0
ABCA1	ABC	chr9	104820062		CA	C	p.Val990SerfsTer11	frameshift_variant	0
ABCA1	ABC	chr9	104824507		C	A	p.Glu872Ter	stop_gained	0
ABCA1	ABC	chr9	104825720		A	C	p.Tyr835Ter	stop_gained	0
ABCA1	ABC	chr9	104855905		C	CA	p.Val302CysfsTer54	frameshift_variant	0
ABCA1	ABC	chr9	104855993		C	CAT	p.Met272IlefsTer25	frameshift_variant	0
ABCA1	ABC	chr9	104784324		G	C	p.Ser2259Arg	missense_variant	0.333333
ABCA1	ABC	chr9	104784325		C	T	p.Ser2259Asn	missense_variant	0.333333
ABCA1	ABC	chr9	104784454		A	C	p.Val2216Gly	missense_variant	0
ABCA1	ABC	chr9	104784454		A	G	p.Val2216Ala	missense_variant	0
ABCA1	ABC	chr9	104785412		T	C	p.Gln2210Arg	missense_variant	0
ABCA1	ABC	chr9	104785628		C	G	p.Gly2138Ala	missense_variant	0
ABCA1	ABC	chr9	104785628		C	T	p.Gly2138Asp	missense_variant	0
ABCA1	ABC	chr9	104785638		A	C	p.Phe2135Val	missense_variant	0.166667
ABCA1	ABC	chr9	104787930		A	G	p.Val2065Ala	missense_variant	0.166667
ABCA1	ABC	chr9	104787933		G	A	p.Pro2064Leu	missense_variant	0.166667
ABCA1	ABC	chr9	104787934		G	A	p.Pro2064Ser	missense_variant	0.333333
ABCA1	ABC	chr9	104787945		A	G	p.Ile2060Thr	missense_variant	0
ABCA1	ABC	chr9	104787958		C	T	p.Ala2056Thr	missense_variant	0
ABCA1	ABC	chr9	104788449		C	G	p.Val2016Leu	missense_variant	0.333333
ABCA1	ABC	chr9	104788511		T	A	p.Asp1995Val	missense_variant	0.166667
ABCA1	ABC	chr9	104788553	rs1221392121	A	T	p.Ile1981Asn	missense_variant	0.166667
ABCA1	ABC	chr9	104791970		A	G	p.Val1929Ala	missense_variant	0
ABCA1	ABC	chr9	104792807		T	G	p.Leu1912Phe	missense_variant	0.166667
ABCA1	ABC	chr9	104792891		C	A	p.Lys1884Asn	missense_variant	0.333333
ABCA1	ABC	chr9	104793273	rs1829588358	G	C	p.Ser1845Cys	missense_variant	0.333333
ABCA1	ABC	chr9	104794431		T	G	p.Asp1821Ala	missense_variant	0
ABCA1	ABC	chr9	104796081		G	A	p.Thr1785Ile	missense_variant	0
ABCA1	ABC	chr9	104796085		C	G	p.Ala1784Pro	missense_variant	0
ABCA1	ABC	chr9	104796096		T	C	p.Asn1780Ser	missense_variant	0
ABCA1	ABC	chr9	104796147		G	C	p.Pro1763Arg	missense_variant	0
ABCA1	ABC	chr9	104796162		A	G	p.Phe1758Ser	missense_variant	0
ABCA1	ABC	chr9	104796168		G	T	p.Ala1756Asp	missense_variant	0
ABCA1	ABC	chr9	104796181		G	T	p.Leu1752Ile	missense_variant	0.333333
ABCA1	ABC	chr9	104796193		A	G	p.Ser1748Pro	missense_variant	0
ABCA1	ABC	chr9	104796361		A	G	p.Tyr1729His	missense_variant	0
ABCA1	ABC	chr9	104796372		T	G	p.Gln1725Pro	missense_variant	0
ABCA1	ABC	chr9	104796374		G	T	p.Phe1724Leu	missense_variant	0
ABCA1	ABC	chr9	104798465		C	T	p.Val1693Met	missense_variant	0.333333
ABCA1	ABC	chr9	104798492		C	T	p.Ala1684Thr	missense_variant	0.166667
ABCA1	ABC	chr9	104798501		C	T	p.Val1681Ile	missense_variant	0.166667
ABCA1	ABC	chr9	104798530	rs2118884764	C	T	p.Ser1671Asn	missense_variant	0.166667
ABCA1	ABC	chr9	104798543		A	G	p.Phe1667Leu	missense_variant	0
ABCA1	ABC	chr9	104798573		C	T	p.Val1657Met	missense_variant	0.166667
ABCA1	ABC	chr9	104798581		T	G	p.Asp1654Ala	missense_variant	0
ABCA1	ABC	chr9	104799850		G	A	p.Leu1638Phe	missense_variant	0.166667
ABCA1	ABC	chr9	104799876		A	G	p.Ile1629Thr	missense_variant	0
ABCA1	ABC	chr9	104799971		C	G	p.Lys1597Asn	missense_variant	0.166667
ABCA1	ABC	chr9	104806281		G	A	p.Pro1475Leu	missense_variant	0
ABCA1	ABC	chr9	104806284		A	G	p.Leu1474Pro	missense_variant	0
ABCA1	ABC	chr9	104806308		C	G	p.Ser1466Thr	missense_variant	0.166667
ABCA1	ABC	chr9	104806311		C	A	p.Cys1465Phe	missense_variant	0
ABCA1	ABC	chr9	104806313		C	G	p.Gln1464His	missense_variant	0.166667
ABCA1	ABC	chr9	104806323		G	A	p.Pro1461Leu	missense_variant	0
ABCA1	ABC	chr9	104809487		C	T	p.Cys1418Tyr	missense_variant	0
ABCA1	ABC	chr9	104809487		C	A	p.Cys1418Phe	missense_variant	0
ABCA1	ABC	chr9	104809517		A	G	p.Leu1408Pro	missense_variant	0
ABCA1	ABC	chr9	104810801		T	G	p.Ser1392Arg	missense_variant	0
ABCA1	ABC	chr9	104810813		A	T	p.Tyr1388Asn	missense_variant	0.166667
ABCA1	ABC	chr9	104810815		T	G	p.Gln1387Pro	missense_variant	0
ABCA1	ABC	chr9	104810881		C	A	p.Ser1365Ile	missense_variant	0
ABCA1	ABC	chr9	104810881	rs1831217724	C	T	p.Ser1365Asn	missense_variant	0.166667
ABCA1	ABC	chr9	104810908		A	G	p.Val1356Ala	missense_variant	0.333333
ABCA1	ABC	chr9	104810923		A	G	p.Ile1351Thr	missense_variant	0
ABCA1	ABC	chr9	104812584		A	C	p.Phe1347Cys	missense_variant	0
ABCA1	ABC	chr9	104812617		C	T	p.Arg1336Lys	missense_variant	0.166667
ABCA1	ABC	chr9	104812626		A	C	p.Leu1333Trp	missense_variant	0
ABCA1	ABC	chr9	104812642		G	T	p.Gln1328Lys	missense_variant	0
ABCA1	ABC	chr9	104812702		G	A	p.Leu1308Phe	missense_variant	0.166667
ABCA1	ABC	chr9	104816165		A	G	p.Ile1239Thr	missense_variant	0
ABCA1	ABC	chr9	104816220		G	A	p.Leu1221Phe	missense_variant	0.333333
ABCA1	ABC	chr9	104816255	rs1831747849	G	A	p.Pro1209Leu	missense_variant	0
ABCA1	ABC	chr9	104816303		T	A	p.Glu1193Val	missense_variant	0.166667
ABCA1	ABC	chr9	104817377		C	G	p.Asp1164His	missense_variant	0.333333
ABCA1	ABC	chr9	104818847		T	C	p.Glu1093Gly	missense_variant	0
ABCA1	ABC	chr9	104819603		A	G	p.Leu1075Pro	missense_variant	0
ABCA1	ABC	chr9	104819607		G	C	p.Leu1074Val	missense_variant	0.333333
ABCA1	ABC	chr9	104819616		T	C	p.Ile1071Val	missense_variant	0.333333
ABCA1	ABC	chr9	104819696		G	A	p.Ala1044Val	missense_variant	0
ABCA1	ABC	chr9	104819718		T	C	p.Met1037Val	missense_variant	0
ABCA1	ABC	chr9	104819978		C	T	p.Asp1018Asn	missense_variant	0.166667
ABCA1	ABC	chr9	104820045	rs1832173480	C	G	p.Trp995Cys	missense_variant	0.166667
ABCA1	ABC	chr9	104820045		C	A	p.Trp995Cys	missense_variant	0.166667
ABCA1	ABC	chr9	104820048		G	C	p.Ile994Met	missense_variant	0.333333
ABCA1	ABC	chr9	104820052		T	G	p.His993Pro	missense_variant	0
ABCA1	ABC	chr9	104820053		G	C	p.His993Asp	missense_variant	0.166667
ABCA1	ABC	chr9	104820055		T	C	p.Glu992Gly	missense_variant	0
ABCA1	ABC	chr9	104821396		T	C	p.Gln980Arg	missense_variant	0
ABCA1	ABC	chr9	104821399		G	A	p.Pro979Leu	missense_variant	0
ABCA1	ABC	chr9	104821403		A	T	p.Cys978Ser	missense_variant	0.166667
ABCA1	ABC	chr9	104822549	rs1298135994	C	G	p.Glu925Asp	missense_variant	0.333333
ABCA1	ABC	chr9	104822551		C	T	p.Glu925Lys	missense_variant	0.333333
ABCA1	ABC	chr9	104822585		C	G	p.Lys913Asn	missense_variant	0.333333
ABCA1	ABC	chr9	104824539		G	A	p.Thr861Ile	missense_variant	0.333333
ABCA1	ABC	chr9	104824546	rs1461590067	G	A	p.Pro859Ser	missense_variant	0
ABCA1	ABC	chr9	104824557		G	C	p.Pro855Arg	missense_variant	0
ABCA1	ABC	chr9	104824572		T	C	p.Tyr850Cys	missense_variant	0
ABCA1	ABC	chr9	104825709		G	C	p.Thr839Ser	missense_variant	0.333333
ABCA1	ABC	chr9	104825743	rs753392135	T	C	p.Met828Val	missense_variant	0.166667
ABCA1	ABC	chr9	104825776		C	T	p.Asp817Asn	missense_variant	0.333333
ABCA1	ABC	chr9	104825809		A	C	p.Trp806Gly	missense_variant	0
ABCA1	ABC	chr9	104825830		C	T	p.Glu799Lys	missense_variant	0.166667
ABCA1	ABC	chr9	104825857		C	T	p.Gly790Ser	missense_variant	0
ABCA1	ABC	chr9	104825864		A	C	p.Phe787Leu	missense_variant	0.333333
ABCA1	ABC	chr9	104825878		A	G	p.Ser783Pro	missense_variant	0
ABCA1	ABC	chr9	104826989	rs1832865008	C	A	p.Ala766Ser	missense_variant	0.333333
ABCA1	ABC	chr9	104826998		G	C	p.Leu763Val	missense_variant	0.333333
ABCA1	ABC	chr9	104827033		C	T	p.Gly751Asp	missense_variant	0
ABCA1	ABC	chr9	104827081		A	C	p.Leu735Arg	missense_variant	0
ABCA1	ABC	chr9	104827088		A	C	p.Cys733Gly	missense_variant	0.166667
ABCA1	ABC	chr9	104828957		G	T	p.Pro692Thr	missense_variant	0.333333
ABCA1	ABC	chr9	104828979		G	C	p.Ser684Arg	missense_variant	0.166667
ABCA1	ABC	chr9	104828999		T	C	p.Asn678Asp	missense_variant	0.166667
ABCA1	ABC	chr9	104829018	rs1388254764	C	T	p.Met671Ile	missense_variant	0.166667
ABCA1	ABC	chr9	104829023		T	C	p.Thr670Ala	missense_variant	0.333333
ABCA1	ABC	chr9	104829049		T	C	p.Tyr661Cys	missense_variant	0.166667
ABCA1	ABC	chr9	104829106		A	C	p.Leu642Arg	missense_variant	0
ABCA1	ABC	chr9	104829107		G	C	p.Leu642Val	missense_variant	0.166667
ABCA1	ABC	chr9	104829133		A	G	p.Leu633Pro	missense_variant	0
ABCA1	ABC	chr9	104830943		G	T	p.Pro625His	missense_variant	0
ABCA1	ABC	chr9	104830951		C	T	p.Met622Ile	missense_variant	0.166667
ABCA1	ABC	chr9	104830953		T	C	p.Met622Val	missense_variant	0.166667
ABCA1	ABC	chr9	104830954	rs760598637	C	G	p.Gln621His	missense_variant	0
ABCA1	ABC	chr9	104830971	rs2119004076	C	A	p.Gly616Cys	missense_variant	0
ABCA1	ABC	chr9	104831003		A	T	p.Ile605Asn	missense_variant	0
ABCA1	ABC	chr9	104831033		T	A	p.Tyr595Phe	missense_variant	0.333333
ABCA1	ABC	chr9	104831046		C	T	p.Gly591Arg	missense_variant	0
ABCA1	ABC	chr9	104831060		A	T	p.Met586Lys	missense_variant	0.333333
ABCA1	ABC	chr9	104831066		T	C	p.Glu584Gly	missense_variant	0.333333
ABCA1	ABC	chr9	104831719		C	T	p.Gly540Arg	missense_variant	0.333333
ABCA1	ABC	chr9	104831729		A	C	p.Ile536Met	missense_variant	0.166667
ABCA1	ABC	chr9	104831737	rs2119006681	C	T	p.Ala534Thr	missense_variant	0
ABCA1	ABC	chr9	104831751		T	G	p.Glu529Ala	missense_variant	0.166667
ABCA1	ABC	chr9	104831774		G	C	p.Asn521Lys	missense_variant	0.333333
ABCA1	ABC	chr9	104832614		T	C	p.Glu490Gly	missense_variant	0.333333
ABCA1	ABC	chr9	104832687		A	C	p.Phe466Val	missense_variant	0
ABCA1	ABC	chr9	104837435		A	G	p.Met396Thr	missense_variant	0.333333
ABCA1	ABC	chr9	104837480		C	G	p.Gly381Ala	missense_variant	0
ABCA1	ABC	chr9	104840285		A	G	p.Ser350Pro	missense_variant	0.166667
ABCA1	ABC	chr9	104840289	rs1187182686	G	C	p.Asp348Glu	missense_variant	0.166667
ABCA1	ABC	chr9	104840344		T	C	p.Tyr330Cys	missense_variant	0
ABCA1	ABC	chr9	104840419		G	A	p.Ser305Phe	missense_variant	0
ABCA1	ABC	chr9	104840432		A	G	p.Tyr301His	missense_variant	0.166667
ABCA1	ABC	chr9	104858542		C	A	p.Asp234Tyr	missense_variant	0
ABCA1	ABC	chr9	104858548		T	G	p.Asn232His	missense_variant	0.166667
ABCA1	ABC	chr9	104858661		A	G	p.Leu194Pro	missense_variant	0.166667
ABCA1	ABC	chr9	104884439	rs768439631	A	C	p.Phe97Cys	missense_variant	0
ABCA1	ABC	chr9	104884491		G	C	p.Pro80Ala	missense_variant	0
ABCA1	ABC	chr9	104884526		G	A	p.Pro68Leu	missense_variant	0
ABCA1	ABC	chr9	104794506		AGCTTCT	A	c.5383-2_5386del	splice_acceptor_variant	0
ABCA1	ABC	chr9	104794493		AT	A	p.Asn1800MetfsTer4	frameshift_variant	0
ABCA1	ABC	chr9	104794452		CA	C	p.Cys1814AlafsTer10	frameshift_variant	0
ABCA1	ABC	chr9	104794476		A	G	p.Val1806Ala	missense_variant	0.333333
ABCA1	ABC	chr9	104903678		A	G	p.Met1?	start_lost	0
ABCA1	ABC	chr9	104903663		T	C	p.Gln6Arg	missense_variant	0.166667
ABCA1	ABC	chr9	104903620		T	G	p.Arg20Ser	missense_variant	0
ABCA1	ABC	chr9	104903645		C	A	p.Trp12Leu	missense_variant	0
ABCA1	ABC	chr9	104856075	rs1346705092	CAT	C	p.Cys245Ter	frameshift_variant	0
ABCA1	ABC	chr9	104817225		C	G	c.3541+1G>C	splice_donor_variant	0
ABCA1	ABC	chr9	104786876	rs1250083822	T	C	p.His2102Arg	missense_variant	0
ABCA1	ABC	chr9	104786876		T	A	p.His2102Leu	missense_variant	0
ABCA1	ABC	chr9	104794418		G	C	p.Asn1825Lys	missense_variant	0
ABCA1	ABC	chr9	104845568		CT	C	p.Arg241GlufsTer3	frameshift_variant	0
ABCA1	ABC	chr9	104794458		T	C	p.His1812Arg	missense_variant	0
ABCA1	ABC	chr9	104786296	rs747659072	A	T	c.6401+2T>A	splice_donor_variant	0
ABCA1	ABC	chr9	104786296	rs747659072	A	G	c.6401+2T>C	splice_donor_variant	0
ABCA1	ABC	chr9	104786977		C	A	c.6205-1G>T	splice_acceptor_variant	0
ABCA1	ABC	chr9	104883041		G	C	p.Ser140Ter	stop_gained	0
ABCA1	ABC	chr9	104786298		C	G	p.Arg2134Thr	missense_variant	0.166667
ABCA1	ABC	chr9	104845478	rs1270515768	T	C	p.Glu271Gly	missense_variant	0
ABCA1	ABC	chr9	104796058		C	A	p.Asp1793Tyr	missense_variant	0.166667
ABCA1	ABC	chr9	104836981		C	G	p.Arg437Pro	missense_variant	0
ABCA1	ABC	chr9	104855889	rs1344582967	GA	G	p.Ser307ProfsTer9	frameshift_variant	0
ABCA1	ABC	chr9	104855889		G	GA	p.Ser307PhefsTer49	frameshift_variant	0
ABCA1	ABC	chr9	104855953	rs762554835	T	A	p.Lys286Ter	stop_gained	0
ABCA1	ABC	chr9	104855967	rs1564186913	CAT	C	p.Ile280MetfsTer75	frameshift_variant	0
ABCA1	ABC	chr9	104804721		C	T	c.4465-1G>A	splice_acceptor_variant	0
ABCA1	ABC	chr9	104837091		G	T	p.Asn400Lys	missense_variant	0
ABCA1	ABC	chr9	104845487		A	T	p.Leu268Gln	missense_variant	0.166667
ABCA1	ABC	chr9	104845487	rs1392889686	A	G	p.Leu268Pro	missense_variant	0.166667
ABCA1	ABC	chr9	104837088	rs1393174280	C	A	p.Lys401Asn	missense_variant	0.333333
ABCA1	ABC	chr9	104818676		G	T	p.Ser1150Ter	stop_gained	0
ABCA1	ABC	chr9	104818676		G	A	p.Ser1150Leu	missense_variant	0.333333
ABCA1	ABC	chr9	104800508		AC	A	c.4773+1del	splice_donor_variant	0
ABCA1	ABC	chr9	104791019	rs1324382651	G	A	p.Leu1944Phe	missense_variant	0.166667
ABCA1	ABC	chr9	104819933		G	T	p.Leu1033Met	missense_variant	0.166667
ABCA1	ABC	chr9	104819931		CA	C	p.Leu1033ArgfsTer44	frameshift_variant	0
ABCA1	ABC	chr9	104803292		A	T	p.Asn1528Lys	missense_variant	0.166667
ABCA1	ABC	chr9	104818689	rs746433545	T	G	p.Ser1146Arg	missense_variant	0.166667
ABCA1	ABC	chr9	104806260	rs1488795944	C	G	p.Gly1482Ala	missense_variant	0
ABCA1	ABC	chr9	104806260		C	A	p.Gly1482Val	missense_variant	0
ABCA1	ABC	chr9	104837084		A	G	p.Phe403Leu	missense_variant	0
ABCA1	ABC	chr9	104786879		G	C	p.Ser2101Cys	missense_variant	0
ABCA1	ABC	chr9	104800510		C	A	p.Lys1591Asn	missense_variant	0
ABCA1	ABC	chr9	104791947	rs775162118	G	A	p.Pro1937Ser	missense_variant	0.333333
ABCA1	ABC	chr9	104889102		AT	A	p.Glu53AspfsTer70	frameshift_variant	0
ABCA1	ABC	chr9	104889104	rs1051504651	T	G	p.Glu53Ala	missense_variant	0.166667
ABCA1	ABC	chr9	104796106		T	A	p.Ile1777Phe	missense_variant	0.166667
ABCA1	ABC	chr9	104861791		A	C	p.Leu144Arg	missense_variant	0.166667
ABCA1	ABC	chr9	104786311		G	T	p.His2130Asn	missense_variant	0.166667
ABCA1	ABC	chr9	104785571		TC	T	p.Asp2157IlefsTer12	frameshift_variant	0
ABCA1	ABC	chr9	104806276		A	C	p.Cys1477Gly	missense_variant	0
ABCA1	ABC	chr9	104861764		G	A	p.Thr153Ile	missense_variant	0.333333
ABCA1	ABC	chr9	104799847		T	A	p.Thr1639Ser	missense_variant	0.166667
ABCA1	ABC	chr9	104845541		GGGAA	G	p.Phe249ArgfsTer26	frameshift_variant	0
ABCA1	ABC	chr9	104861768	rs1231762813	C	A	p.Glu152Ter	stop_gained	0
ABCA1	ABC	chr9	104809564	rs375796096	G	T	p.Ser1392Arg	missense_variant	0
ABCA1	ABC	chr9	104861760	rs764966772	GA	G	p.Phe154SerfsTer20	frameshift_variant	0
ABCA1	ABC	chr9	104821499	rs1832344584	G	C	p.Leu946Val	missense_variant	0.166667
ABCA1	ABC	chr9	104806282		G	C	p.Pro1475Ala	missense_variant	0
ABCA1	ABC	chr9	104786388		A	T	p.Met2104Lys	missense_variant	0
ABCA1	ABC	chr9	104786388	rs1828932945	A	G	p.Met2104Thr	missense_variant	0
ABCA1	ABC	chr9	104831074	rs370942062	G	T	p.Asp581Glu	missense_variant	0.333333
ABCA1	ABC	chr9	104831074		G	C	p.Asp581Glu	missense_variant	0.333333
ABCA1	ABC	chr9	104800523	rs2230808	T	A	p.Lys1587Ile	missense_variant	0
ABCA1	ABC	chr9	104818757		C	G	p.Gly1123Ala	missense_variant	0.166667
ABCA1	ABC	chr9	104818757	rs753956766	C	T	p.Gly1123Glu	missense_variant	0
ABCA1	ABC	chr9	104796134		A	AC	p.Tyr1767Ter	stop_gained	0
ABCA1	ABC	chr9	104785403		A	G	p.Leu2213Pro	missense_variant	0
ABCA1	ABC	chr9	104831766		A	C	p.Met524Arg	missense_variant	0.166667
ABCA1	ABC	chr9	104786313	rs1422137304	T	G	p.Gln2129Pro	missense_variant	0.166667
ABCA1	ABC	chr9	104818829	rs754720959	T	G	p.Asp1099Ala	missense_variant	0
ABCA1	ABC	chr9	104821479		C	CG	p.Thr953AspfsTer15	frameshift_variant	0
ABCA1	ABC	chr9	104821483		G	C	p.Pro951Arg	missense_variant	0.166667
ABCA1	ABC	chr9	104821483	rs1418010894	G	T	p.Pro951His	missense_variant	0.166667
ABCA1	ABC	chr9	104821479		CG	C	p.Pro952ArgfsTer17	frameshift_variant	0
ABCA1	ABC	chr9	104785442	rs751669145	C	G	p.Arg2200Pro	missense_variant	0.166667
ABCA1	ABC	chr9	104825875		G	A	p.Pro784Ser	missense_variant	0.333333
ABCA1	ABC	chr9	104786895		A	G	p.Ser2096Pro	missense_variant	0
ABCA1	ABC	chr9	104818815		TG	T	p.Ile1104SerfsTer15	frameshift_variant	0
ABCA1	ABC	chr9	104818817		A	G	p.Ile1103Thr	missense_variant	0
ABCA1	ABC	chr9	104825872	rs1473779586	C	A	p.Val785Leu	missense_variant	0.166667
ABCA1	ABC	chr9	104821474		G	C	p.Ser954Trp	missense_variant	0
ABCA1	ABC	chr9	104819967		C	A	p.Leu1021Phe	missense_variant	0
ABCA1	ABC	chr9	104819967		C	G	p.Leu1021Phe	missense_variant	0
ABCA1	ABC	chr9	104883118		TA	T	p.Leu114TyrfsTer9	frameshift_variant	0
ABCA1	ABC	chr9	104786380		A	C	p.Cys2107Gly	missense_variant	0
ABCA1	ABC	chr9	104786380		A	T	p.Cys2107Ser	missense_variant	0
ABCA1	ABC	chr9	104786320		T	G	p.Ser2127Arg	missense_variant	0
ABCA1	ABC	chr9	104861734		G	T	p.Ser163Tyr	missense_variant	0.166667
ABCA1	ABC	chr9	104785625		TA	T	p.Tyr2139IlefsTer3	frameshift_variant	0
ABCA1	ABC	chr9	104821379	rs1223165394	C	G	p.Asp986His	missense_variant	0.333333
ABCA1	ABC	chr9	104786922		C	G	p.Ala2087Pro	missense_variant	0.333333
ABCA1	ABC	chr9	104822535		G	T	p.Ser930Tyr	missense_variant	0.166667
ABCA1	ABC	chr9	104786939		C	A	p.Arg2081Leu	missense_variant	0
ABCA1	ABC	chr9	104786932		C	G	p.Leu2083Phe	missense_variant	0.166667
ABCA1	ABC	chr9	104821385	rs748908435	G	T	p.Leu984Met	missense_variant	0.166667
ABCA1	ABC	chr9	104821465		G	A	p.Ala957Val	missense_variant	0.333333
ABCA1	ABC	chr9	104800535		C	T	p.Gly1583Glu	missense_variant	0.333333
ABCA1	ABC	chr9	104821386		CACGTT	C	p.Asn982AlafsTer3	frameshift_variant	0
ABCA1	ABC	chr9	104821388		C	A	p.Val983Leu	missense_variant	0.333333
ABCA1	ABC	chr9	104821442	rs375095390	G	C	p.Arg965Gly	missense_variant	0.166667
ABCA1	ABC	chr9	104809465		CG	C	p.Pro1425GlnfsTer76	frameshift_variant	0
ABCA1	ABC	chr9	104809465		C	G	c.4274+1G>C	splice_donor_variant	0
ABCA1	ABC	chr9	104837037		T	A	p.Glu418Asp	missense_variant	0.333333
ABCA1	ABC	chr9	104784399		T	TA	p.Leu2235IlefsTer20	frameshift_variant	0
ABCA1	ABC	chr9	104821400	rs773719614	G	T	p.Pro979Thr	missense_variant	0
ABCA1	ABC	chr9	104821400		G	A	p.Pro979Ser	missense_variant	0
ABCA1	ABC	chr9	104800542		TA	T	p.Phe1580LeufsTer2	frameshift_variant	0
ABCA1	ABC	chr9	104804638		A	T	p.Ile1516Asn	missense_variant	0
ABCA1	ABC	chr9	104785593		G	T	p.Pro2150Thr	missense_variant	0.333333
ABCA1	ABC	chr9	104798584		A	ACTGATGTGGTCATCCT	p.Val1653GlufsTer55	frameshift_variant	0
ABCA1	ABC	chr9	104802061		A	C	p.Leu1564Arg	missense_variant	0.333333
ABCA1	ABC	chr9	104804650		G	C	p.Thr1512Arg	missense_variant	0
ABCA1	ABC	chr9	104837492		G	C	p.Pro377Arg	missense_variant	0
ABCA1	ABC	chr9	104796331		C	G	p.Ala1739Pro	missense_variant	0.166667
ABCA1	ABC	chr9	104858681	rs754015678	G	C	p.Tyr187Ter	stop_gained	0
ABCA1	ABC	chr9	104785520		T	A	p.Asn2174Ile	missense_variant	0.166667
ABCA1	ABC	chr9	104785589	rs1564072760	T	TC	p.Asp2151GlyfsTer64	frameshift_variant	0
ABCA1	ABC	chr9	104793280		G	T	p.Pro1843Thr	missense_variant	0.166667
ABCA1	ABC	chr9	104826991		A	C	p.Val765Gly	missense_variant	0
ABCA1	ABC	chr9	104837531		G	T	p.Ser364Tyr	missense_variant	0
ABCA1	ABC	chr9	104806418		G	T	p.Cys1429Ter	stop_gained	0
ABCA1	ABC	chr9	104809490		C	G	p.Arg1417Pro	missense_variant	0.166667
ABCA1	ABC	chr9	104829130		C	G	p.Arg634Pro	missense_variant	0.166667
ABCA1	ABC	chr9	104889134		C	CGA	p.Arg43LeufsTer3	frameshift_variant	0
ABCA1	ABC	chr9	104788477		G	T	p.His2006Gln	missense_variant	0.166667
ABCA1	ABC	chr9	104793180		A	T	p.Ile1876Asn	missense_variant	0.166667
ABCA1	ABC	chr9	104788528		GC	G	p.Gly1989AlafsTer13	frameshift_variant	0
ABCA1	ABC	chr9	104817360		G	T	p.Ser1169Arg	missense_variant	0.333333
ABCA1	ABC	chr9	104788041		GC	G	p.Ala2028ArgfsTer8	frameshift_variant	0
ABCA1	ABC	chr9	104788460		A	G	p.Leu2012Pro	missense_variant	0.333333
ABCA1	ABC	chr9	104793251		G	C	p.Asn1852Lys	missense_variant	0.166667
ABCA1	ABC	chr9	104889157	rs769323757	G	GATAA	p.Phe36TyrfsTer16	frameshift_variant	0
ABCA1	ABC	chr9	104799983		C	T	p.Trp1593Ter	stop_gained	0
ABCA1	ABC	chr9	104798425		T	G	p.Asp1706Ala	missense_variant	0
ABCA1	ABC	chr9	104812576		G	C	p.Gln1350Glu	missense_variant	0.166667
ABCA1	ABC	chr9	104829115		G	A	p.Ser639Leu	missense_variant	0.333333
ABCA1	ABC	chr9	104788471		CT	C	p.Glu2008GlyfsTer6	frameshift_variant	0
ABCA1	ABC	chr9	104822643	rs1200755370	T	A	p.His894Leu	missense_variant	0.166667
ABCA1	ABC	chr9	104787972		C	G	p.Arg2051Pro	missense_variant	0
ABCA1	ABC	chr9	104787972		C	A	p.Arg2051Leu	missense_variant	0
ABCA1	ABC	chr9	104827007		G	A	p.Pro760Ser	missense_variant	0
ABCA1	ABC	chr9	104788490		G	A	p.Thr2002Ile	missense_variant	0
ABCA1	ABC	chr9	104858578	rs778130619	G	T	p.Leu222Met	missense_variant	0.166667
ABCA1	ABC	chr9	104806337	rs1227715579	CA	C	p.Met1456SerfsTer45	frameshift_variant	0
ABCA1	ABC	chr9	104820042		G	GCACTTTAATTGAGATGATAGAGGTTAAAAAAAAAAAAAGGTTGTAAATGGT	p.Phe996delinsLeuProPheThrThrPhePhePhePheTer	stop_gained	0
ABCA1	ABC	chr9	104788024		G	A	p.Leu2034Phe	missense_variant	0
ABCA1	ABC	chr9	104788024		G	C	p.Leu2034Val	missense_variant	0.166667
ABCA1	ABC	chr9	104799972		T	G	p.Lys1597Thr	missense_variant	0
ABCA1	ABC	chr9	104806337		C	T	p.Met1456Ile	missense_variant	0.333333
ABCA1	ABC	chr9	104810912		C	G	p.Ala1355Pro	missense_variant	0
ABCA1	ABC	chr9	104828980		C	A	p.Ser684Ile	missense_variant	0.166667
ABCA1	ABC	chr9	104829118		C	G	p.Arg638Pro	missense_variant	0.166667
ABCA1	ABC	chr9	104861698	rs756123638	G	C	p.Ala175Gly	missense_variant	0.333333
ABCA1	ABC	chr9	104884475		G	C	p.Pro85Arg	missense_variant	0
ABCA1	ABC	chr9	104884545		G	C	p.Pro62Ala	missense_variant	0
ABCA1	ABC	chr9	104825768		G	GAAGC	p.Phe819LeufsTer14	frameshift_variant	0
ABCA1	ABC	chr9	104827062		GGA	G	p.Ser741GlnfsTer39	frameshift_variant	0
ABCA1	ABC	chr9	104787986		A	T	p.Ser2046Arg	missense_variant	0
ABCA1	ABC	chr9	104798503		C	G	p.Arg1680Pro	missense_variant	0
ABCA1	ABC	chr9	104827063		G	A	p.Ser741Phe	missense_variant	0
ABCA1	ABC	chr9	104822598	rs1554714092	CG	C	p.Arg909GlufsTer4	frameshift_variant	0
ABCA1	ABC	chr9	104812594		G	C	p.Arg1344Gly	missense_variant	0
ABCA1	ABC	chr9	104816274		C	G	p.Glu1203Gln	missense_variant	0.166667
ABCA1	ABC	chr9	104819624		C	A	p.Arg1068Leu	missense_variant	0
ABCA1	ABC	chr9	104827138		C	T	p.Ser716Asn	missense_variant	0.333333
ABCA1	ABC	chr9	104830991		G	T	p.Thr609Lys	missense_variant	0
ABCA1	ABC	chr9	104840287		T	G	p.Asn349Thr	missense_variant	0.166667
ABCA1	ABC	chr9	104884481		C	A	p.Arg83Leu	missense_variant	0.166667
ABCA1	ABC	chr9	104816274		C	A	p.Glu1203Ter	stop_gained	0
ABCA1	ABC	chr9	104827031		TG	T	p.Ile752SerfsTer76	frameshift_variant	0
ABCA1	ABC	chr9	104884481		CGG	C	p.Phe82LeufsTer16	frameshift_variant	0
ABCA1	ABC	chr9	104831811		T	C	p.Lys509Arg	missense_variant	0.166667
ABCA1	ABC	chr9	104840401		T	G	p.His311Pro	missense_variant	0.333333
ABCA1	ABC	chr9	104884557	rs1274571289	T	C	p.Asn58Asp	missense_variant	0.166667
ABCA1	ABC	chr9	104884557		T	G	p.Asn58His	missense_variant	0
ABCA1	ABC	chr9	104831811		T	TTGTTCAGGTTGACACAC	p.Lys509SerfsTer5	stop_gained	0
ABCA1	ABC	chr9	104798459	rs757764323	G	A	p.Pro1695Ser	missense_variant	0
ABCA1	ABC	chr9	104814168	rs763149283	G	T	p.Pro1284Gln	missense_variant	0.166667
ABCA1	ABC	chr9	104814193		C	G	p.Gly1276Arg	missense_variant	0.333333
ABCA1	ABC	chr9	104831027	rs2853578	T	A	p.Gln597Leu	missense_variant	0
ABCA1	ABC	chr9	104831723		G	T	p.Phe538Leu	missense_variant	0
ABCA1	ABC	chr9	104840390		C	T	p.Gly315Arg	missense_variant	0
ABCA1	ABC	chr9	104827026		GA	G	p.Ile753ThrfsTer75	frameshift_variant	0
ABCA1	ABC	chr9	104812600	rs760786920	G	C	p.Arg1342Gly	missense_variant	0
ABCA1	ABC	chr9	104816234	rs562403512	C	G	p.Gly1216Ala	missense_variant	0.333333
ABCA1	ABC	chr9	104816234		C	T	p.Gly1216Glu	missense_variant	0
ABCA1	ABC	chr9	104819682		C	A	p.Gly1049Trp	missense_variant	0
ABCA1	ABC	chr9	104827089		C	G	p.Gln732His	missense_variant	0
ABCA1	ABC	chr9	104831678		CT	C	p.Lys553SerfsTer56	frameshift_variant	0
ABCA1	ABC	chr9	104831694		AGCTCAAT	A	p.Ile546CysfsTer61	frameshift_variant	0
ABCA1	ABC	chr9	104832748	rs1175050567	AT	A	p.Asn445MetfsTer12	frameshift_variant	0
ABCA1	ABC	chr9	104829032		G	GC	p.Leu667AlafsTer18	frameshift_variant	0
ABCA1	ABC	chr9	104840407	rs749550867	CA	C	p.Cys309AlafsTer9	frameshift_variant	0
ABCA1	ABC	chr9	104799859		G	C	p.Pro1635Ala	missense_variant	0
ABCA1	ABC	chr9	104799859		G	A	p.Pro1635Ser	missense_variant	0
ABCA1	ABC	chr9	104810848		C	A	p.Ser1376Ile	missense_variant	0.166667
ABCA1	ABC	chr9	104812690		C	A	p.Asp1312Tyr	missense_variant	0.166667
ABCA1	ABC	chr9	104819627		G	T	p.Ser1067Tyr	missense_variant	0
ABCA1	ABC	chr9	104829056		T	A	p.Ile659Phe	missense_variant	0
ABCA1	ABC	chr9	104840407		C	T	p.Cys309Tyr	missense_variant	0
ABCA1	ABC	chr9	104840416		C	G	p.Arg306Pro	missense_variant	0.333333
ABCA1	ABC	chr9	104812611		AG	A	p.Leu1338Ter	frameshift_variant	0
ABCA1	ABC	chr9	104832615	rs769977280	C	A	p.Glu490Ter	stop_gained	0
ABCA1	ABC	chr9	104810851	rs1007051944	G	T	p.Pro1375His	missense_variant	0
ABCA1	ABC	chr9	104819634		G	A	p.Pro1065Ser	missense_variant	0
ABCA1	ABC	chr9	104819634		G	C	p.Pro1065Ala	missense_variant	0
ABCA1	ABC	chr9	104831769		G	T	p.Ser523Tyr	missense_variant	0.166667
ABCA1	ABC	chr9	104832636		T	C	p.Thr483Ala	missense_variant	0.333333
ABCA1	ABC	chr9	104832636	rs2119009606	T	G	p.Thr483Pro	missense_variant	0.333333
ABCA1	ABC	chr9	104840339		C	T	p.Ala332Thr	missense_variant	0.166667
ABCA4	ABC	chr1	94010911	rs1801466	T	A	p.Asn1868Ile	missense_variant	0.333333
ABCA4	ABC	chr1	94051698	rs76157638	C	G	p.Gly863Ala	missense_variant	0.166667
ABCA4	ABC	chr1	94007731	rs28938473	G	A	p.Leu1970Phe	missense_variant	0.166667
ABCA4	ABC	chr1	94001992	rs41292677	C	G	p.Val2050Leu	missense_variant	0.333333
ABCA4	ABC	chr1	94008251	rs1800553	C	T	p.Gly1961Glu	missense_variant	0.166667
ABCA4	ABC	chr1	94062586	rs61754024	A	C	p.Val643Gly	missense_variant	0.166667
ABCA4	ABC	chr1	94001068	rs62642564	C	T	p.Arg2107His	missense_variant	0
ABCA4	ABC	chr1	94062587	rs61749417	C	T	p.Val643Met	missense_variant	0.166667
ABCA4	ABC	chr1	94098944	rs61748536	G	C	p.Ser206Arg	missense_variant	0.166667
ABCA4	ABC	chr1	94000843		T	G	p.Lys2158Gln	missense_variant	0
ABCA4	ABC	chr1	94079421	rs61748549	A	T	p.Asn380Lys	missense_variant	0.166667
ABCA4	ABC	chr1	94005509	rs61751408	G	A	p.Leu2027Phe	missense_variant	0.166667
ABCA4	ABC	chr1	94044692	rs61749455	C	G	p.Gly991Arg	missense_variant	0
ABCA4	ABC	chr1	94063173	rs74516571	C	T	p.Val567Met	missense_variant	0.166667
ABCA4	ABC	chr1	94019722	rs61753019	C	T	p.Val1686Met	missense_variant	0.166667
ABCA4	ABC	chr1	94060733	rs200692438	A	C	p.Phe655Cys	missense_variant	0
ABCA4	ABC	chr1	94031110	rs61750130	G	A	p.Pro1380Leu	missense_variant	0
ABCA4	ABC	chr1	94047046	rs58331765	C	T	p.Val931Met	missense_variant	0.166667
ABCA4	ABC	chr1	94042767	rs61750120	G	A	p.Arg1108Cys	missense_variant	0
ABCA4	ABC	chr1	94098973	rs142985501	C	G	p.Asp197His	missense_variant	0.166667
ABCA4	ABC	chr1	94029515	rs61751402	C	T	p.Cys1490Tyr	missense_variant	0
ABCA4	ABC	chr1	94005469	rs148460146	C	T	p.Arg2040Gln	missense_variant	0.166667
ABCA4	ABC	chr1	94044697	rs61749454	A	G	p.Val989Ala	missense_variant	0.166667
ABCA4	ABC	chr1	94021349	rs61754056	C	T	p.Ala1637Thr	missense_variant	0.166667
ABCA4	ABC	chr1	94046962	rs368846708	T	A	p.Thr959Ser	missense_variant	0
ABCA4	ABC	chr1	94014665	rs121909207	G	C	p.Pro1780Ala	missense_variant	0
ABCA4	ABC	chr1	94063250	rs61751392	A	G	p.Leu541Pro	missense_variant	0
ABCA4	ABC	chr1	94025011	rs61750152	G	A	p.Thr1526Met	missense_variant	0
ABCA4	ABC	chr1	94010872	rs369973540	G	A	p.Ala1881Val	missense_variant	0.166667
ABCA4	ABC	chr1	94098928	rs61750200	G	A	p.Arg212Cys	missense_variant	0
ABCA4	ABC	chr1	94077692	rs369860406	C	T	p.Glu518Lys	missense_variant	0.333333
ABCA4	ABC	chr1	94041345	rs1801269	C	A	p.Arg1129Leu	missense_variant	0
ABCA4	ABC	chr1	94001072	rs61750648	G	A	p.Arg2106Cys	missense_variant	0
ABCA4	ABC	chr1	94011286	rs374687000	C	A	p.Val1854Leu	missense_variant	0.333333
ABCA4	ABC	chr1	94062608	rs145961131	G	A	p.Gln636Ter	stop_gained	0
ABCA4	ABC	chr1	93997869	rs61748521	G	C	p.Leu2241Val	missense_variant	0.166667
ABCA4	ABC	chr1	94044733	rs148015012	G	A	p.Thr977Met	missense_variant	0.166667
ABCA4	ABC	chr1	94000899	rs761867791	C	T	p.Arg2139Gln	missense_variant	0
ABCA4	ABC	chr1	94111579	rs150774447	C	T	p.Cys54Tyr	missense_variant	0
ABCA4	ABC	chr1	94008252	rs142253670	C	T	p.Gly1961Arg	missense_variant	0.166667
ABCA4	ABC	chr1	94046943	rs201471607	T	C	p.Asn965Ser	missense_variant	0.166667
ABCA4	ABC	chr1	94001876	rs745550950	G	C	p.Cys2088Trp	missense_variant	0.166667
ABCA4	ABC	chr1	94077873	rs766282109	G	T	p.Asn457Lys	missense_variant	0.333333
ABCA4	ABC	chr1	94080480	rs749494322	G	A	p.Thr366Ile	missense_variant	0.333333
ABCA4	ABC	chr1	94029449	rs61750150	G	T	p.Pro1512His	missense_variant	0
ABCA4	ABC	chr1	94055267	rs758777521	G	A	p.Arg811Cys	missense_variant	0.333333
ABCA4	ABC	chr1	94060655	rs761380652	C	T	p.Arg681Gln	missense_variant	0.333333
ABCA4	ABC	chr1	94098889	rs540124349	C	T	p.Val225Met	missense_variant	0.166667
ABCA4	ABC	chr1	94019719	rs201996979	T	A	p.Ile1687Phe	missense_variant	0
ABCA4	ABC	chr1	94112993	rs143207212	G	A	p.Pro47Leu	missense_variant	0
ABCA4	ABC	chr1	94021340	rs61751404	G	A	p.Arg1640Trp	missense_variant	0
ABCA4	ABC	chr1	94043470	rs201855602	G	A	p.Thr1019Met	missense_variant	0
ABCA4	ABC	chr1	94001922	rs752850266	C	G	p.Gly2073Ala	missense_variant	0
ABCA4	ABC	chr1	94078693	rs794726979	A	G	p.Phe418Ser	missense_variant	0
ABCA4	ABC	chr1	94098924	rs751029989	A	T	p.Phe213Tyr	missense_variant	0.333333
ABCA4	ABC	chr1	94078629	rs61752391	C	G	p.Trp439Cys	missense_variant	0
ABCA4	ABC	chr1	94043450	rs369703217	A	G	p.Phe1026Leu	missense_variant	0.333333
ABCA4	ABC	chr1	94000866	rs61751384	C	T	p.Cys2150Tyr	missense_variant	0.166667
ABCA4	ABC	chr1	94043363	rs61752412	G	A	p.Arg1055Trp	missense_variant	0
ABCA4	ABC	chr1	94063157	rs61748559	C	T	p.Arg572Gln	missense_variant	0
ABCA4	ABC	chr1	94062709	rs61749410	C	T	p.Arg602Gln	missense_variant	0.166667
ABCA4	ABC	chr1	94042766	rs61750121	C	T	p.Arg1108His	missense_variant	0.166667
ABCA4	ABC	chr1	94024994	rs62642574	C	T	p.Asp1532Asn	missense_variant	0
ABCA4	ABC	chr1	94019754	rs375156009	G	C	p.Thr1675Ser	missense_variant	0.166667
ABCA4	ABC	chr1	94047010	rs61749446	G	A	p.Arg943Trp	missense_variant	0.333333
ABCA4	ABC	chr1	94031001	rs1480701186	G	T	p.Phe1416Leu	missense_variant	0
ABCA4	ABC	chr1	93996177	rs777132940	T	C	p.Lys2250Glu	missense_variant	0.166667
ABCA4	ABC	chr1	94042785	rs138641544	C	T	p.Asp1102Asn	missense_variant	0.333333
ABCA4	ABC	chr1	94055245	rs61750202	C	T	p.Gly818Glu	missense_variant	0
ABCA4	ABC	chr1	94011319	rs62642576	G	C	p.Arg1843Gly	missense_variant	0
ABCA4	ABC	chr1	94042877	rs387906385	G	GAC	p.Ser1071CysfsTer14	frameshift_variant	0
ABCA4	ABC	chr1	94024978	rs62642575	G	A	p.Thr1537Met	missense_variant	0
ABCA4	ABC	chr1	94063280	rs145718830	T	C	p.Glu531Gly	missense_variant	0
ABCA4	ABC	chr1	94060575	rs147051178	T	C	p.Met708Val	missense_variant	0.333333
ABCA4	ABC	chr1	94029527	rs61750145	G	A	p.Pro1486Leu	missense_variant	0
ABCA4	ABC	chr1	94007655	rs141489669	T	A	p.Asp1995Val	missense_variant	0.166667
ABCA4	ABC	chr1	93996120	rs372234578	G	A	p.Arg2269Ter	stop_gained	0
ABCA4	ABC	chr1	94056716	rs372508062	G	A	p.Ser756Phe	missense_variant	0.166667
ABCA4	ABC	chr1	93997872	rs779585931	T	C	p.Thr2240Ala	missense_variant	0
ABCA4	ABC	chr1	94001069	rs2297669	G	A	p.Arg2107Cys	missense_variant	0
ABCA4	ABC	chr1	94031027	rs61750135	A	G	p.Trp1408Arg	missense_variant	0
ABCA4	ABC	chr1	94010908	rs376925793	G	A	p.Pro1869Leu	missense_variant	0
ABCA4	ABC	chr1	94031117	rs777063656	C	T	p.Val1378Met	missense_variant	0.166667
ABCA4	ABC	chr1	94005520	rs150633517	A	G	p.Ile2023Thr	missense_variant	0.333333
ABCA4	ABC	chr1	94029465	rs568792949	C	T	p.Gly1507Arg	missense_variant	0
ABCA4	ABC	chr1	94060674	rs575453437	C	T	p.Val675Ile	missense_variant	0.166667
ABCA4	ABC	chr1	94078611	rs61748552	G	C	p.Ser445Arg	missense_variant	0
ABCA4	ABC	chr1	94098901	rs777187728	C	T	p.Gly221Arg	missense_variant	0.166667
ABCA4	ABC	chr1	94042797	rs756840095	G	A	p.Arg1098Cys	missense_variant	0
ABCA4	ABC	chr1	94019664	rs61753021	C	T	p.Arg1705Gln	missense_variant	0.333333
ABCA4	ABC	chr1	94011268	rs200849015	G	A	p.Arg1860Trp	missense_variant	0.166667
ABCA4	ABC	chr1	93997904	rs61750659	A	G	p.Leu2229Pro	missense_variant	0
ABCA4	ABC	chr1	94060740	rs61749420	G	A	p.Arg653Cys	missense_variant	0
ABCA4	ABC	chr1	93996138	rs998363634	G	A	p.Arg2263Ter	stop_gained	0
ABCA4	ABC	chr1	94008248	rs747276412	A	G	p.Val1962Ala	missense_variant	0.166667
ABCA4	ABC	chr1	94098916	rs1320363264	A	G	p.Phe216Leu	missense_variant	0.166667
ABCA4	ABC	chr1	94001021	rs532732547	C	T	p.Val2123Met	missense_variant	0.166667
ABCA4	ABC	chr1	94078629	rs61752391	C	T	p.Trp439Ter	stop_gained	0
ABCA4	ABC	chr1	94023394	rs1354737408	A	T	p.Asn1553Lys	missense_variant	0.166667
ABCA4	ABC	chr1	94041361	rs770774738	C	T	p.Asp1124Asn	missense_variant	0.166667
ABCA4	ABC	chr1	94014685	rs760549861	G	A	p.Ala1773Val	missense_variant	0.166667
ABCA4	ABC	chr1	93997896	rs774350716	C	T	p.Glu2232Lys	missense_variant	0.166667
ABCA4	ABC	chr1	94042830	rs61751398	C	T	p.Glu1087Lys	missense_variant	0
ABCA4	ABC	chr1	94040128	rs766239144	C	T	c.3523-1G>A	splice_acceptor_variant	0
ABCA4	ABC	chr1	94029621	rs758835368	A	G	p.Cys1455Arg	missense_variant	0
ABCA4	ABC	chr1	94062710	rs61749409	G	A	p.Arg602Trp	missense_variant	0.166667
ABCA4	ABC	chr1	94021854	rs767980304	C	T	p.Val1589Met	missense_variant	0.333333
ABCA4	ABC	chr1	93997932	rs61753046	G	A	p.Gln2220Ter	stop_gained	0
ABCA4	ABC	chr1	93993244	rs1658918693	T	G	c.6817-2A>C	splice_acceptor_variant	0
ABCA4	ABC	chr1	93997943	rs886044763	G	A	p.Ala2216Val	missense_variant	0.166667
ABCA4	ABC	chr1	94043432	rs771495707	C	G	p.Gly1032Arg	missense_variant	0
ABCA4	ABC	chr1	94029446	rs281865377	T	TG	p.Gln1513ProfsTer42	frameshift_variant	0
ABCA4	ABC	chr1	94014622	rs61751406	G	T	p.Ala1794Asp	missense_variant	0.166667
ABCA4	ABC	chr1	94014583	rs761435921	C	T	p.Ser1807Asn	missense_variant	0.166667
ABCA4	ABC	chr1	94021695	rs61750155	G	T	p.Ala1598Asp	missense_variant	0.166667
ABCA4	ABC	chr1	94015809	rs61753025	C	T	p.Gly1748Arg	missense_variant	0.333333
ABCA4	ABC	chr1	94063224	rs61748558	C	T	p.Gly550Arg	missense_variant	0
ABCA4	ABC	chr1	94021262	rs773880325	C	T	p.Glu1666Lys	missense_variant	0.166667
ABCA4	ABC	chr1	94030454	rs762150575	G	T	p.Asn1442Lys	missense_variant	0.333333
ABCA4	ABC	chr1	94001983	rs774264864	A	G	p.Trp2053Arg	missense_variant	0.166667
ABCA4	ABC	chr1	94044731	rs61749452	C	T	p.Gly978Ser	missense_variant	0
ABCA4	ABC	chr1	94014666	rs61750573	G	C	p.Tyr1779Ter	stop_gained	0
ABCA4	ABC	chr1	94060656	rs61749423	G	A	p.Arg681Ter	stop_gained	0
ABCA4	ABC	chr1	94031837	rs754899711	C	T	p.Ala1357Thr	missense_variant	0
ABCA4	ABC	chr1	94111526	rs61751412	C	T	p.Gly72Arg	missense_variant	0
ABCA4	ABC	chr1	94001087	rs1291006472	T	A	p.Met2101Leu	missense_variant	0.333333
ABCA4	ABC	chr1	94031015	rs61750137	G	A	p.Gln1412Ter	stop_gained	0
ABCA4	ABC	chr1	94021258	rs779222611	T	C	p.Gln1667Arg	missense_variant	0
ABCA4	ABC	chr1	94062581	rs61749418	C	T	p.Asp645Asn	missense_variant	0
ABCA4	ABC	chr1	94108621	rs2101155799	G	A	p.Ser133Phe	missense_variant	0.333333
ABCA4	ABC	chr1	94015818	rs61750569	TGCCCACCACCA	T	p.Leu1741HisfsTer42	frameshift_variant	0
ABCA4	ABC	chr1	94019581	rs61751377	C	T	c.5196+1G>A	splice_donor_variant	0
ABCA4	ABC	chr1	94029521	rs61750147	C	A	p.Cys1488Phe	missense_variant	0
ABCA4	ABC	chr1	94021339	rs61751403	C	T	p.Arg1640Gln	missense_variant	0.166667
ABCA4	ABC	chr1	94055302	rs542919944	G	A	p.Pro799Leu	missense_variant	0.166667
ABCA4	ABC	chr1	94030433	rs886044741	C	A	p.Trp1449Cys	missense_variant	0.333333
ABCA4	ABC	chr1	94019691	rs61750564	C	T	p.Ser1696Asn	missense_variant	0.166667
ABCA4	ABC	chr1	94044739	rs146140442	A	G	p.Ile975Thr	missense_variant	0.166667
ABCA4	ABC	chr1	94062695	rs61749412	C	T	p.Gly607Arg	missense_variant	0
ABCA4	ABC	chr1	94078603	rs777078540	A	T	p.Met448Lys	missense_variant	0.166667
ABCA4	ABC	chr1	94098907	rs757557272	T	A	p.Arg219Ter	stop_gained	0
ABCA4	ABC	chr1	94041367	rs61751399	C	T	p.Glu1122Lys	missense_variant	0
ABCA4	ABC	chr1	94047009	rs1801581	C	A	p.Arg943Leu	missense_variant	0.333333
ABCA4	ABC	chr1	94079339	rs61748550	G	A	p.Arg408Ter	stop_gained	0
ABCA4	ABC	chr1	94062581	rs61749418	C	A	p.Asp645Tyr	missense_variant	0
ABCA4	ABC	chr1	94021262	rs773880325	C	A	p.Glu1666Ter	stop_gained	0
ABCA4	ABC	chr1	94021923	rs377398404	G	A	p.Leu1566Phe	missense_variant	0.166667
ABCA4	ABC	chr1	94019662	rs1044818989	C	T	p.Val1706Met	missense_variant	0.166667
ABCA4	ABC	chr1	94063110	rs61751385	A	C	c.1760+2T>G	splice_donor_variant	0
ABCA4	ABC	chr1	94103140	rs1448232035	T	C	p.Arg149Gly	missense_variant	0.333333
ABCA4	ABC	chr1	94030461	rs61750141	A	G	p.Phe1440Ser	missense_variant	0
ABCA4	ABC	chr1	94103086		G	A	p.Leu167Phe	missense_variant	0.166667
ABCA4	ABC	chr1	94001035	rs61750650	CT	C	p.Arg2118GlufsTer27	frameshift_variant	0
ABCA4	ABC	chr1	94041346	rs779426136	G	A	p.Arg1129Cys	missense_variant	0
ABCA4	ABC	chr1	94043377	rs61750062	C	T	p.Gly1050Asp	missense_variant	0.333333
ABCA4	ABC	chr1	94047024	rs149071415	A	G	p.Phe938Ser	missense_variant	0
ABCA4	ABC	chr1	94001890	rs1250914690	C	T	p.Ala2084Thr	missense_variant	0.333333
ABCA4	ABC	chr1	94111437	rs61751413	C	T	c.302+1G>A	splice_donor_variant	0
ABCA4	ABC	chr1	94098991	rs200696846	A	T	p.Phe191Ile	missense_variant	0.333333
ABCA4	ABC	chr1	94024954		C	T	p.Ser1545Asn	missense_variant	0.333333
ABCA4	ABC	chr1	94031782	rs1267585230	G	A	p.Ala1375Val	missense_variant	0.166667
ABCA4	ABC	chr1	94103131	rs62646861	G	A	p.Arg152Ter	stop_gained	0
ABCA4	ABC	chr1	94014596	rs755666756	C	T	p.Gly1803Ser	missense_variant	0
ABCA4	ABC	chr1	94113063	rs62645942	G	A	p.Arg24Cys	missense_variant	0
ABCA4	ABC	chr1	94041250	rs553776104	G	A	p.Arg1161Cys	missense_variant	0
ABCA4	ABC	chr1	94011282	rs367565445	G	T	p.Thr1855Lys	missense_variant	0.333333
ABCA4	ABC	chr1	94062697	rs147932486	C	T	p.Gly606Asp	missense_variant	0
ABCA4	ABC	chr1	94103026	rs772735093	G	A	p.Arg187Cys	missense_variant	0.166667
ABCA4	ABC	chr1	94055204	rs866110084	C	T	p.Asp832Asn	missense_variant	0
ABCA4	ABC	chr1	94055218	rs144018419	C	G	p.Ser827Thr	missense_variant	0.333333
ABCA4	ABC	chr1	94005500	rs61751383	G	A	p.Arg2030Ter	stop_gained	0
ABCA4	ABC	chr1	94014687	rs61750571	C	T	p.Trp1772Ter	stop_gained	0
ABCA4	ABC	chr1	94111489	rs1005271380	C	CTTTG	p.Ser84ThrfsTer16	frameshift_variant	0
ABCA4	ABC	chr1	94014580	rs1004237594	G	C	p.Ala1808Gly	missense_variant	0.166667
ABCA4	ABC	chr1	94120994	rs121909205	G	A	p.Arg18Trp	missense_variant	0
ABCA4	ABC	chr1	94019727	rs769711425	A	T	p.Ile1684Asn	missense_variant	0
ABCA4	ABC	chr1	94007721	rs61751389	AC	A	p.Val1973Ter	frameshift_variant	0
ABCA4	ABC	chr1	94037203	rs377098736	T	A	p.Glu1252Val	missense_variant	0.166667
ABCA4	ABC	chr1	93997989	rs773123480	T	A	p.Arg2201Trp	missense_variant	0.166667
ABCA4	ABC	chr1	94113038	rs1428504985	G	A	p.Pro32Leu	missense_variant	0
ABCA4	ABC	chr1	94010905	rs1038356365	A	G	p.Phe1870Ser	missense_variant	0
ABCA4	ABC	chr1	94019638	rs1012443608	A	G	p.Phe1714Leu	missense_variant	0
ABCA4	ABC	chr1	93997976	rs1193437578	ATGTTGTAG	A	p.Tyr2203AlafsTer45	frameshift_variant	0
ABCA4	ABC	chr1	94111442	rs61748530	A	G	p.Ser100Pro	missense_variant	0
ABCA4	ABC	chr1	94121029	rs1662937406	T	G	p.Gln6Pro	missense_variant	0
ABCA4	ABC	chr1	93997990	rs1020796297	C	G	p.Glu2200Asp	missense_variant	0.333333
ABCA4	ABC	chr1	94005466	rs1462350577	C	T	p.Gly2041Asp	missense_variant	0
ABCA4	ABC	chr1	94015845	rs61750568	A	G	p.Ser1736Pro	missense_variant	0.166667
ABCA4	ABC	chr1	94060721	rs1375584794	A	G	p.Met659Thr	missense_variant	0.166667
ABCA4	ABC	chr1	94029603	rs753984595	A	G	p.Trp1461Arg	missense_variant	0
ABCA4	ABC	chr1	94113010	rs748357067	C	T	p.Trp41Ter	stop_gained	0
ABCA4	ABC	chr1	94063114	rs1570393727	G	C	p.Asp586Glu	missense_variant	0
ABCA4	ABC	chr1	94019587	rs200037640	C	T	p.Asp1731Asn	missense_variant	0
ABCA4	ABC	chr1	94083438	rs780691922	G	A	p.Pro258Ser	missense_variant	0.333333
ABCA4	ABC	chr1	94108601	rs1173809441	G	A	p.Arg140Trp	missense_variant	0.333333
ABCA4	ABC	chr1	94041345	rs1801269	C	T	p.Arg1129His	missense_variant	0
ABCA4	ABC	chr1	94098811	rs146365399	A	G	p.Phe251Leu	missense_variant	0.333333
ABCA4	ABC	chr1	94011318	rs777519184	C	T	p.Arg1843Gln	missense_variant	0.166667
ABCA4	ABC	chr1	94063217	rs141864243	A	G	p.Val552Ala	missense_variant	0.166667
ABCA4	ABC	chr1	94062692	rs61752398	A	T	p.Phe608Ile	missense_variant	0
ABCA4	ABC	chr1	94001051	rs763507963	T	G	p.Ile2113Leu	missense_variant	0.333333
ABCA4	ABC	chr1	94055134	rs61752406	C	T	p.Trp855Ter	stop_gained	0
ABCA4	ABC	chr1	94011309	rs61750575	A	G	p.Ile1846Thr	missense_variant	0
ABCA4	ABC	chr1	94046922	rs61749451	G	T	p.Thr972Asn	missense_variant	0
ABCA4	ABC	chr1	94111556	rs1355238974	G	A	p.Pro62Ser	missense_variant	0
ABCA4	ABC	chr1	94000900	rs61750653	G	A	p.Arg2139Trp	missense_variant	0
ABCA4	ABC	chr1	94044659	rs757678409	G	A	p.Arg1002Trp	missense_variant	0
ABCA4	ABC	chr1	94111517	rs61748526	A	C	p.Cys75Gly	missense_variant	0
ABCA4	ABC	chr1	94037290		T	G	p.Glu1223Ala	missense_variant	0.166667
ABCA4	ABC	chr1	94011304		G	C	p.Leu1848Val	missense_variant	0.166667
ABCA4	ABC	chr1	94041249	rs768278935	C	T	p.Arg1161His	missense_variant	0.166667
ABCA4	ABC	chr1	94000924	rs61750652	C	T	p.Glu2131Lys	missense_variant	0
ABCA4	ABC	chr1	94108653	rs1275663715	A	ATG	p.Gly123MetfsTer32	frameshift_variant	0
ABCA4	ABC	chr1	94051669	rs62642570	A	G	p.Phe873Leu	missense_variant	0
ABCA4	ABC	chr1	93998079	rs1182518547	T	A	p.Ile2171Phe	missense_variant	0.333333
ABCA4	ABC	chr1	94098952	rs754899561	C	T	p.Ala204Thr	missense_variant	0.166667
ABCA4	ABC	chr1	94063123	rs145265791	C	G	p.Lys583Asn	missense_variant	0
ABCA4	ABC	chr1	94108700	rs765429911	G	A	p.Arg107Ter	stop_gained	0
ABCA4	ABC	chr1	94041322	rs765328414	T	C	p.Arg1137Gly	missense_variant	0.333333
ABCA4	ABC	chr1	94056683	rs61751395	A	T	p.Val767Asp	missense_variant	0.166667
ABCA4	ABC	chr1	94063263	rs61748556	G	A	p.Arg537Cys	missense_variant	0
ABCA4	ABC	chr1	94098975	rs769176363	G	A	p.Pro196Leu	missense_variant	0.166667
ABCA4	ABC	chr1	94056630	rs781254854	G	A	p.Arg785Cys	missense_variant	0.333333
ABCA4	ABC	chr1	94098829	rs201136017	A	G	p.Tyr245His	missense_variant	0.166667
ABCA4	ABC	chr1	94014590	rs61753029	T	C	p.Asn1805Asp	missense_variant	0
ABCA4	ABC	chr1	94014671	rs768206358	T	A	p.Met1778Leu	missense_variant	0.166667
ABCA4	ABC	chr1	94021403	rs1320443166	A	C	p.Phe1619Val	missense_variant	0
ABCA4	ABC	chr1	94080683	rs1347198803	C	G	p.Trp298Cys	missense_variant	0.333333
ABCA4	ABC	chr1	94030427	rs200967229	C	T	c.4352+1G>A	splice_donor_variant	0
ABCA4	ABC	chr1	94029513	rs1157937249	T	C	p.Ser1491Gly	missense_variant	0
ABCA4	ABC	chr1	94078594		A	T	p.Ile451Asn	missense_variant	0
ABCA4	ABC	chr1	94019665	rs771038310	G	A	p.Arg1705Trp	missense_variant	0
ABCA4	ABC	chr1	94031803	rs761163530	C	T	p.Arg1368His	missense_variant	0
ABCA4	ABC	chr1	94046962	rs368846708	T	C	p.Thr959Ala	missense_variant	0
ABCA4	ABC	chr1	94021288	rs1472135045	A	C	p.Ile1657Ser	missense_variant	0.333333
ABCA4	ABC	chr1	93997880	rs281865383	G	GT	p.Thr2237AsnfsTer14	frameshift_variant	0
ABCA4	ABC	chr1	94019754	rs375156009	G	A	p.Thr1675Ile	missense_variant	0
ABCA4	ABC	chr1	94055216		G	C	p.Pro828Ala	missense_variant	0.166667
ABCA4	ABC	chr1	94080691	rs764759172	AG	A	p.Leu296CysfsTer4	frameshift_variant	0
ABCA4	ABC	chr1	94024953	rs767312869	C	T	c.4634+1G>A	splice_donor_variant	0
ABCA4	ABC	chr1	94055252		C	T	p.Gly816Ser	missense_variant	0.166667
ABCA4	ABC	chr1	94008243	rs1460131190	G	A	p.Pro1964Ser	missense_variant	0.166667
ABCA4	ABC	chr1	94029522	rs61750146	A	G	p.Cys1488Arg	missense_variant	0
ABCA4	ABC	chr1	94001102	rs61750646	C	T	p.Glu2096Lys	missense_variant	0
ABCA4	ABC	chr1	94030453	rs533422156	G	A	p.Arg1443Cys	missense_variant	0
ABCA4	ABC	chr1	94044640	rs1391251856	C	G	p.Cys1008Ser	missense_variant	0.166667
ABCA4	ABC	chr1	94011274	rs371489809	A	T	p.Tyr1858Asn	missense_variant	0
ABCA4	ABC	chr1	94001082	rs568627877	G	T	p.Asp2102Glu	missense_variant	0
ABCA4	ABC	chr1	94111561	rs55732384	G	A	p.Ala60Val	missense_variant	0.166667
ABCA4	ABC	chr1	94010868	rs752160946	C	A	p.Met1882Ile	missense_variant	0.166667
ABCA4	ABC	chr1	94014670	rs748706582	A	G	p.Met1778Thr	missense_variant	0
ABCA4	ABC	chr1	94108591	rs62646860	G	A	p.Pro143Leu	missense_variant	0
ABCA4	ABC	chr1	94098904	rs61748538	G	A	p.Arg220Cys	missense_variant	0.333333
ABCA4	ABC	chr1	94051677	rs746566873	G	A	p.Pro870Leu	missense_variant	0
ABCA4	ABC	chr1	94043342	rs966434923	G	T	p.Leu1062Ile	missense_variant	0.166667
ABCA4	ABC	chr1	94005479	rs756555985	C	T	p.Ala2037Thr	missense_variant	0.166667
ABCA4	ABC	chr1	94021410	rs61750156	C	T	c.4849-1G>A	splice_acceptor_variant	0
ABCA4	ABC	chr1	94001911	rs61750645	G	A	p.Arg2077Trp	missense_variant	0
ABCA4	ABC	chr1	94014574	rs1327166984	G	A	p.Thr1810Ile	missense_variant	0
ABCA4	ABC	chr1	94046982	rs1186054597	G	A	p.Thr952Ile	missense_variant	0.333333
ABCA4	ABC	chr1	94021373	rs1251460797	T	C	p.Ser1629Gly	missense_variant	0.333333
ABCA4	ABC	chr1	94042812	rs2101050587	C	T	p.Asp1093Asn	missense_variant	0
ABCA4	ABC	chr1	94056629	rs368457541	C	A	p.Arg785Leu	missense_variant	0.333333
ABCA4	ABC	chr1	94015770	rs1454355504	G	T	p.Pro1761Thr	missense_variant	0
ABCA4	ABC	chr1	94001898	rs1447707905	G	A	p.Thr2081Ile	missense_variant	0.166667
ABCA4	ABC	chr1	94019719	rs201996979	T	C	p.Ile1687Val	missense_variant	0.333333
ABCA4	ABC	chr1	94024966	rs1333842736	A	T	p.Leu1541His	missense_variant	0
ABCA4	ABC	chr1	94111454	rs61748529	T	G	p.Asn96His	missense_variant	0
ABCA4	ABC	chr1	94080540	rs61752389	T	G	p.Lys346Thr	missense_variant	0.166667
ABCA4	ABC	chr1	94055237	rs61749433	A	T	p.Trp821Arg	missense_variant	0
ABCA4	ABC	chr1	94042796	rs891533398	C	T	p.Arg1098His	missense_variant	0.166667
ABCA4	ABC	chr1	94042793	rs776773510	G	A	p.Ser1099Leu	missense_variant	0.333333
ABCA4	ABC	chr1	94037228	rs374303695	C	T	p.Ala1244Thr	missense_variant	0.333333
ABCA4	ABC	chr1	94021238	rs61750562	A	G	c.5018+2T>C	splice_donor_variant	0
ABCA4	ABC	chr1	94001919	rs367839100	C	T	p.Gly2074Asp	missense_variant	0
ABCA4	ABC	chr1	94037204	rs61752423	C	A	p.Glu1252Ter	stop_gained	0
ABCA4	ABC	chr1	94120984	rs746232022	T	G	p.Gln21Pro	missense_variant	0
ABCA4	ABC	chr1	94043350	rs760279930	G	C	p.Ala1059Gly	missense_variant	0.333333
ABCA4	ABC	chr1	94010896	rs778550733	T	C	p.Asp1873Gly	missense_variant	0.333333
ABCA4	ABC	chr1	94030515	rs1450732484	G	T	p.Pro1422Gln	missense_variant	0.333333
ABCA4	ABC	chr1	94021899	rs1282472315	C	A	p.Glu1574Ter	stop_gained	0
ABCA4	ABC	chr1	94000891	rs769683820	T	C	p.Ile2142Val	missense_variant	0.333333
ABCA4	ABC	chr1	94080570	rs61748547	G	C	p.Ser336Cys	missense_variant	0
ABCA4	ABC	chr1	94046997	rs1343910380	T	C	p.Asp947Gly	missense_variant	0.166667
ABCA4	ABC	chr1	94043378	rs1034969302	C	T	p.Gly1050Ser	missense_variant	0.166667
ABCA4	ABC	chr1	94060536	rs61749427	C	G	c.2160+1G>C	splice_donor_variant	0
ABCA4	ABC	chr1	94098827	rs1662208035	A	C	p.Tyr245Ter	stop_gained	0
ABCA4	ABC	chr1	94019601	rs1419636627	G	T	p.Thr1726Asn	missense_variant	0.166667
ABCA4	ABC	chr1	94056783	rs772380617	A	C	p.Phe734Val	missense_variant	0
ABCA4	ABC	chr1	94008825	rs61753032	C	T	p.Val1921Met	missense_variant	0.166667
ABCA4	ABC	chr1	94077725	rs148234178	C	A	p.Asp507Tyr	missense_variant	0
ABCA4	ABC	chr1	94005476	rs61750643	G	A	p.Arg2038Trp	missense_variant	0.166667
ABCA4	ABC	chr1	94080580	rs61748546	G	A	p.Arg333Trp	missense_variant	0.333333
ABCA4	ABC	chr1	94063184	rs754652550	A	T	p.Leu563Gln	missense_variant	0.166667
ABCA4	ABC	chr1	94044658	rs752000268	C	T	p.Arg1002Gln	missense_variant	0.333333
ABCA4	ABC	chr1	94001919	rs367839100	C	A	p.Gly2074Val	missense_variant	0
ABCA4	ABC	chr1	94008266		T	A	p.Asp1956Val	missense_variant	0
ABCA4	ABC	chr1	94014635	rs1420614924	T	A	p.Thr1790Ser	missense_variant	0.166667
ABCA4	ABC	chr1	94021912		GA	G	p.Val1569AlafsTer12	frameshift_variant	0
ABCA4	ABC	chr1	94015791		A	C	p.Tyr1754Asp	missense_variant	0
ABCA4	ABC	chr1	94021240	rs1659886244	A	G	p.Val1673Ala	missense_variant	0.166667
ABCA4	ABC	chr1	94029446	rs281865377	TG	T	p.Gln1513ArgfsTer13	frameshift_variant	0
ABCA4	ABC	chr1	94078590		T	A	p.Arg452Ser	missense_variant	0.166667
ABCA4	ABC	chr1	94108686	rs749252902	TTC	T	p.Glu111ThrfsTer49	frameshift_variant	0
ABCA4	ABC	chr1	94062576	rs61752401	C	T	c.1937+1G>A	splice_donor_variant	0
ABCA4	ABC	chr1	94098883	rs63749055	AGCGCACCGTCTTT	A	p.Lys223MetfsTer14	frameshift_variant	0
ABCA4	ABC	chr1	94008767	rs61753033	A	G	p.Leu1940Pro	missense_variant	0
ABCA4	ABC	chr1	94011319	rs62642576	G	A	p.Arg1843Trp	missense_variant	0
ABCA4	ABC	chr1	94047051	rs767041978	A	G	p.Val929Ala	missense_variant	0
ABCA4	ABC	chr1	94008813	rs757449019	T	C	p.Arg1925Gly	missense_variant	0
ABCA4	ABC	chr1	94103143	rs755916591	C	CT	c.443-2dup	splice_acceptor_variant	0
ABCA4	ABC	chr1	94024963	rs374921762	A	G	p.Ile1542Thr	missense_variant	0
ABCA4	ABC	chr1	94005518	rs747011478	C	T	p.Asp2024Asn	missense_variant	0.333333
ABCA4	ABC	chr1	94005470	rs61753038	G	A	p.Arg2040Ter	stop_gained	0
ABCA4	ABC	chr1	94062712	rs1661165608	A	C	p.Phe601Cys	missense_variant	0.333333
ABCA4	ABC	chr1	94063146	rs374224955	C	G	p.Asp576His	missense_variant	0
ABCA4	ABC	chr1	94042877	rs61750065	G	A	p.Ser1071Leu	missense_variant	0.166667
ABCA4	ABC	chr1	94042815	rs555116112	C	A	p.Val1092Leu	missense_variant	0.333333
ABCA4	ABC	chr1	94078642	rs920723783	C	A	p.Gly435Val	missense_variant	0
ABCA4	ABC	chr1	94078653	rs886044725	C	T	p.Trp431Ter	stop_gained	0
ABCA4	ABC	chr1	94121010	rs761209432	C	G	p.Trp12Cys	missense_variant	0
ABCA4	ABC	chr1	94008824	rs1659469961	A	T	p.Val1921Glu	missense_variant	0.166667
ABCA4	ABC	chr1	94062591	rs1421487671	G	C	p.Cys641Trp	missense_variant	0
ABCA4	ABC	chr1	94047047	rs756961160	G	C	p.Cys930Trp	missense_variant	0.166667
ABCA4	ABC	chr1	94103061	rs1662327245	TCAGA	T	p.Ser174ThrfsTer7	frameshift_variant	0
ABCA4	ABC	chr1	94041328	rs1057517701	G	A	p.Gln1135Ter	stop_gained	0
ABCA4	ABC	chr1	94019640	rs755826006	T	G	p.Gln1713Pro	missense_variant	0
[truncated: 102,399 more rows]
